# Supplementary material for: A New Generation of T7 RNA Polymerase-Independent Inducible Expression Plasmids for Trypanosoma brucei
Source: PLoS One. 2012 Apr 12;7(4):e35167. doi: 10.1371/journal.pone.0035167 (PMC3325195; doi:10.1371/journal.pone.0035167)
Supplement: Table S3 — DNA sequences of all the plasmids used in this study. (TXT) [file pone.0035167.s005.txt]

>pSPR2.1
GGAAATTGTAAACGTTAATATTTTGTTAAAATTCGCGTTAAATTTTTGTTAAATCAGCTCATTTTTTAACCAATAGGCCGAAATCGGCAAAATCCCTTATAAATCAAAAGAATAGACCGAGATAGGGTTGAGTGTTGTTCCAGTTTGGAACAAGAGTCCACTATTAAAGAACGTGGACTCCAACGTCAAAGGGCGAAAAACCGTCTATCAGGGCGATGGCCCACTACGTGAACCATCACCCTAATCAAGTTTTTTGGGGTCGAGGTGCCGTAAAGCACTAAATCGGAACCCTAAAGGGAGCCCCCGATTTAGAGCTTGACGGGGAAAGCCATCGAATTCCTGCAGCccgggagctCTTTATCCGCCGAAATTGGTTTTAATTTCCGCTAGTTCTCGTTGAGGGCGCATGAAAGGAAAACTTTACCAGCGTTCTCCATCAGCCGTCGTGCTGAAGGGCTTTCTGACTTCTTCGATGCCCGGTGTTTCGTAGCAAAACATACCGCTGCCGGCCTAAATGCCGCTGATTCACCACAAAGTGCTTTTCAGTGCCCCCAAACTGGATTGCCAAACTTCTGACAAGTGTATTGTTCCGAATATGGTGAGCGAATCCCTTCTCTATTAACAATTCTCGAAAACTCTTCGGGAGTCAGGGCCCACGGAACCGAGGGGGCGGATGAGGAAGAGGGGGAAACAACAATTCCGCACCGCGAACAGGCACCGCTCCCCagatctcgaggttaacaagcttgttgtcattggggttaagcggaaaggtgtgtgtcagtaggttgtgaggtgaaagcgttttcagatgcatagtgagcttaatatccttttcacagtatatcgtgtccgataggtatctcttattagtatagttgagtactagtcaatagtgcattttgtgtaaaatgtccattttgtggaagtgatatggttgttttgtgctgttccgtgtctctgggtgggcgtgcattgaaaataggggttatcgggtgAGtactgagtttaacatgttctcgtgatcgctgcacgGATCTACCGGCGCGTTTCCTTACATATTTCTCTAACAGGCACGGAAGCCTAACAAATACACTTGGCTTATTTTTTTGCCCCCTCATGTCTTGTACAAATATTTGCGATAGCTTAGCTATCAGCCACATTAATCAAACAAGTATACCAACAAGCCCGAAAACATAAACTCAACTGCAACGAAGCTTTCATATGTCTAGATTAGATAAAAGTAAAGTGATTAACAGCGCATTAGAGCTGCTTAATGAGGTCGGAATCGAAGGTTTAACAACCCGTAAACTCGCCCAGAAGCTAGGTGTAGAGCAGCCTACATTGTATTGGCATGTAAAAAATAAGCGGGCTTTGCTCGACGCCTTAGCCATTGAGATGTTAGATAGGCACCATACTCACTTTTGCCCTTTAGAAGGGGAAAGCTGGCAAGATTTTTTACGTAATAACGCTAAAAGTTTTAGATGTGCTTTACTAAGTCATCGCGATGGAGCAAAAGTACATTTAGGTACACGGCCTACAGAAAAACAGTATGAAACTCTCGAAAATCAATTAGCCTTTTTATGCCAACAAGGTTTTTCACTAGAGAATGCATTATATGCACTCAGCGCTGTGGGGCATTTTACTTTAGGTTGCGTATTGGAAGATCAAGAGCATCAAGTCGCTAAAGAAGAAAGGGAAACACCTACTACTGATAGTATGCCGCCATTATTACGACAAGCTATCGAATTATTTGATCACCAAGGTGCAGAGCCAGCCTTCTTATTCGGCCTTGAATTGATCATATGCGGATTAGAAAAACAACTTAAATGTGAAAGTGGGTCTTAAGGATCCTGCCCATTTAGTTGGCTTTTCCCTTGTCTCGTGTCTTTTCCGTGGAAAGGTTCCCGGAGTAATCTGATGGCACAGCAGGGAGGTGCGCCTGCAGGTTGGTTAGGAAGGGGGGATGATGTAAAAGAAGAAAATGGGGGGATTCGAGCCCgggcacagcaaggtcttctgaaattcatgttttttttttttttactctgcattgcagtctccgctcttatttagttttgctttacgtaaggtctcgttgctgccataaaataagcttagaggagaaagaatagtaaccctttcatcaaagaaaatagttcaaacgaatatgcgcgaaatcgtctgcgttcaggctggccaatgcggtaaccagatcggctcaaagttctgggaggtgatccggccaagcttggatggattgcacgcaggttctccggccgcttgggtggagaggctattcggctatgactgggcacaacagacaatcggctgctctgatgccgccgtgttccggctgtcagcgcaggggcgcccggttctttttgtcaagaccgacctgtccggtgccctgaatgaactgcaggacgaggcagcgcggctatcgtggctggccacgacgggcgttccttgcgcagctgtgctcgacgttgtcactgaagcgggaagggactggctgctattgggcgaagtgccggggcaggatctcctgtcatctcaccttgctcctgccgagaaagtatccatcatggctgatgcaatgcggcggctgcatacgcttgatccggctacctgcccattcgaccaccaagcgaaacatcgcatcgagcgagcacgtactcggatggaagccggtcttgtcgatcaggatgatctggacgaagagcatcaggggctcgcgccagccgaactgttcgccaggctcaaggcgcgcatgcccgacggcgaggatctcgtcgtgacccatggcgatgcctgcttgccgaatatcatggtggaaaatggccgcttttctggattcatcgactgtggccggctgggtgtggcggaccgctatcaggacatagcgttggctacccgtgatattgctgaagagcttggcggcgaatgggctgaccgcttcctcgtgctttacggtatcgccgctcccgattcgcagcgcatcgccttctatcgccttcttgacgagttcttctgagcgggactctggggttcggatcctaacaccgggttgtgtggccaaaattgttctgtagtcgctgtgagttgacacggctagtgcttatgattttcctcgcgtgtggtgcctgtactcagccctatgccttatttgcaacacatttacgtacagcgcacaagagaagagaagatcacttgaagataataaatatagggttgtaggcatcttgtttaactcaaattttctcgtcttggtgtgtcgacatgattgaaatagtgccaccagttgtgtttgatgcgtttgttatctatgcagtattctgcaaCCTTGCAGGCATGcGTTCTCGTGATCGCTGCACGCGCCTTCGAGTTTTTTTTCCTTTTCCCCATTTTTTTCAACTTGAAGACTTCAATTACACCAAGAAGTAAAATTCACAATGGCACCTCGTTCCCTTTATCTGCTCGCTATTCTTCTGTTCAGCGCGAACCTCTTCGCTGGCGTGGGATTTGCCGCAGCCGCTGAAGGACCAGAAGACAAGGGTCTTACTAAGGGAGGCAAAGGCAAAGGCGAGAAGGGAACCAAGGTCGGCGCCGACGATACCAATGGCACTGACCCCGACCCTGAACCTGAACCTGAgagctCCAGCTTTTGTTCCCTTTAGTGAGGGTTAATTCCGAGCTTGGCGTAATCATGGTCATAGCTGTTTCCTGTGTGAAATTGTTATCCGCTCACAATTCCACACAACATACGAGCCGGAAGCATAAAGTGTAAAGCCTGGGGTGCCTAATGAGTGAGCTAACTCACATTAATTGCGTTGCGCTCACTGCCCGCTTTCCAGTCGGGAAACCTGTCGTGCCAGCTGCATTAATGAATCGGCCAACGCGCGGGGAGAGGCGGTTTGCGTATTGGGCGCTCTTCCGCTTCCTCGCTCACTGACTCGCTGCGCTCGGTCGTTCGGCTGCGGCGAGCGGTATCAGCTCACTCAAAGGCGGTAATACGGTTATCCACAGAATCAGGGGATAACGCAGGAAAGAACATGTGAGCAAAAGGCCAGCAAAAGGCCAGGAACCGTAAAAAGGCCGCGTTGCTGGCGTTTTTCCATAGGCTCCGCCCCCCTGACGAGCATCACAAAAATCGACGCTCAAGTCAGAGGTGGCGAAACCCGACAGGACTATAAAGATACCAGGCGTTTCCCCCTGGAAGCTCCCTCGTGCGCTCTCCTGTTCCGACCCTGCCGCTTACCGGATACCTGTCCGCCTTTCTCCCTTCGGGAAGCGTGGCGCTTTCTCATAGCTCACGCTGTAGGTATCTCAGTTCGGTGTAGGTCGTTCGCTCCAAGCTGGGCTGTGTGCACGAACCCCCCGTTCAGCCCGACCGCTGCGCCTTATCCGGTAACTATCGTCTTGAGTCCAACCCGGTAAGACACGACTTATCGCCACTGGCAGCAGCCACTGGTAACAGGATTAGCAGAGCGAGGTATGTAGGCGGTGCTACAGAGTTCTTGAAGTGGTGGCCTAACTACGGCTACACTAGAAGGACAGTATTTGGTATCTGCGCTCTGCTGAAGCCAGTTACCTTCGGAAAAAGAGTTGGTAGCTCTTGATCCGGCAAACAAACCACCGCTGGTAGCGGTGGTTTTTTTGTTTGCAAGCAGCAGATTACGCGCAGAAAAAAAGGATCTCAAGAAGATCCTTTGATCTTTTCTACGGGGTCTGACGCTCAGTGGAACGAAAACTCACGTTAAGGGATTTTGGTCATGAGATTATCAAAAAGGATCTTCACCTAGATCCTTTTAAATTAAAAATGAAGTTTTAAATCAATCTAAAGTATATATGAGTAAACTTGGTCTGACAGTTACCAATGCTTAATCAGTGAGGCACCTATCTCAGCGATCTGTCTATTTCGTTCATCCATAGTTGCCTGACTCCCCGTCGTGTAGATAACTACGATACGGGAGGGCTTACCATCTGGCCCCAGTGCTGCAATGATACCGCGAGACCCACGCTCACCGGCTCCAGATTTATCAGCAATAAACCAGCCAGCCGGAAGGGCCGAGCGCAGAAGTGGTCCTGCAACTTTATCCGCCTCCATCCAGTCTATTAATTGTTGCCGGGAAGCTAGAGTAAGTAGTTCGCCAGTTAATAGTTTGCGCAACGTTGTTGCCATTGCTACAGGCATCGTGGTGTCACGCTCGTCGTTTGGTATGGCTTCATTCAGCTCCGGTTCCCAACGATCAAGGCGAGTTACATGATCCCCCATGTTGTGCAAAAAAGCGGTTAGCTCCTTCGGTCCTCCGATCGTTGTCAGAAGTAAGTTGGCCGCAGTGTTATCACTCATGGTTATGGCAGCACTGCATAATTCTCTTACTGTCATGCCATCCGTAAGATGCTTTTCTGTGACTGGTGAGTACTCAACCAAGTCATTCTGAGAATAGTGTATGCGGCGACCGAGTTGCTCTTGCCCGGCGTCAATACGGGATAATACCGCGCCACATAGCAGAACTTTAAAAGTGCTCATCATTGGAAAACGTTCTTCGGGGCGAAAACTCTCAAGGATCTTACCGCTGTTGAGATCCAGTTCGATGTAACCCACTCGTGCACCCAACTGATCTTCAGCATCTTTTACTTTCACCAGCGTTTCTGGGTGAGCAAAAACAGGAAGGCAAAATGCCGCAAAAAAGGGAATAAGGGCGACACGGAAATGTTGAATACTCATACTCTTCCTTTTTCAATATTATTGAAGCATTTATCAGGGTTATTGTCTCATGAGCGGATACATATTTGAATGTATTTAGAAAAATAAACAAATAGGGGTTCCGCGCACATTTCCCCGAAAAGTGCCACCTG

>p3227
AGGCATGCAAGCTAGCGATATCGAATTCGAGCTCATATAGTTGGTATGTATTCTAATTCCAGACTACTGGCGTGGATAAACATGTCCCCTGATTAAAAGGAAAGATTCCATAGCCCATTAGTGCAAAGATAATTGGTACACCGTCAAAAACACATGGGAGACCACACGATACGACACTGTGACCGTAGCATCAATTCCGCACTCGATATAACTCTATCGAAGAACTTCCATGGTACAAACTGGTCGCCACGGTCTGCTCCACACGGAGATCATCGTATCATTTTTATCGATAGCGGCCGCTATCGATGTATGCCTTGGCCCTGATGGCATGCCAATTTCACTACAACGGACTATGTGGACCCCGTTATCATGGAAATGCGCTAGTTGGAGGAAGTTAGACCGCGCCGGAAAAGAGAGGGGTAGAGAAAATGACAACTTGGAAGATATCCACACACGCACGGTGAAACGTTAGCAACAATTATTAGGGAAGCACGCTTGCCCTAGTCCCACGAGTAACCAAGACTCCAAAAGCCTTTCTGGCACAGAGAGCGAGCCGAAATGGAAAAGAGAAACAATGCCTGCACTAACACTACTGAGCGATTCGCCTCGCCGCGGAGGACCGAATACTAATAACGACACTTGCGGTCAAAAAGTAGAAGAACAAATGCTCAACGATGAGTGAATCAGGTTAGGGTAGTTGGAAAATTATACAGAATGTCTTTGGCAACACACCGGCnnnCTTGCATGCCTGCAAGGCCTTGCAGAATACTGCATAGATAACAAACGCATCAAACACAACTGGTGGCACTATTTCAATCATGTCGACACACCAAGACGAGAAAATTTGAGTTAAACAAGATGCCTACAACCCTATATTTATTATCTTCAAGTGATCTTCTCTTCTCTTGTGCGCTGTACGTAAATGTGTTGCAAATAAGGCATAGGGCTGAGTACAGGCACCACACGCGAGGAAAATCATAAGCACTAGCCGTGTCAACTCACAGCGACTACAGAACAATTTTGGCCACACAACCCGGTGTTAGGATCTCCGAGGCCTGGGACCCGTGGGCCGCCGTCGGACCGGCGGTGTTGGTCGTTCGAATTAGCCCTCCCACACATAACCAGAGGGCAgCAATTCACGAATCCCAACTGCCGTCGGCTGTCCATCACTGTCCTTCACTATGGCCTTGATCCCAGGATGCAGATCGAGAAGCACCTGTCGGCACCGTCCGCAGGGGCTCAAGATGCCCCTGTTCTCATTTCCGATCGCGACGATACAAGTCAGGTTGCCAGCTGCCGCAGCAGCAGCAGTGCCCAGCACCACGAGTTCTGCACAAGGTCCCCCAGTAAAATGATATACATTGACACCAGTGAAGATGCGGCCGTCGCTAGAGAGAGCTGCGCTGGCGACGCTGTAGTCTTCAGAGATGGGGATGCTGTTGATTGTAGCCGTTGCTCTTTCAATGAGGGTGGATTCTTCTTGAGACAAAGGCATATGCACTAGTAGCTTATTTTATGGCAGCAACGAGACCTTACGTAAAGCAAAACTAAATAAGAGCGGAGACTGCAATGCAGAGTAAAAAAAAAAAAAACATGAATTTCAGAAGACCTTGCTGTGCCCGGGCTCTGAGAGCGGTCAGTTGCTCTCCTGCTCCGTACGCCGTAAGCGCTACTTTTACTGCTTAATCTTTCCTATATAAGATATATTTCTATTACTATATATACTTTTTTAACTTTATCATTATTATCCTATTGTGTGTTGTATTGACTTTACAATAAAACATATTATATCTAACATGTCAAAAGCATCGGCTCTTCAATACAGTTACCCGTCCCTTATCAACACAGTACAATATACTCTGTCATGACAATAAGTATATATAAGAGCCAGAATGCACCCGCGCTGGGTGGAAAGCTAGCTTGCTCTAGAAGCTCCAGCTTTTGTTCCCTTTAGTGAGGGTTAATTGCGCGCTTGGCGTAATCATGGTCATAGCTGTTTCCTGTGTGAAATTGTTATCCGCTCACAATTCCACACAACATACGAGCCGGAAGCATAAAGTGTAAAGCCTGGGGTGCCTAATGAGTGAGCTAACTCACATTAATTGCGTTGCGCTCACTGCCCGCTTTCCAGTCGGGAAACCTGTCGTGCCAGCTGCATTAATGAATCGGCCAACGCGCGGGGAGAGGCGGTTTGCGTATTGGGCGCTCTTCCGCTTCCTCGCTCACTGACTCGCTGCGCTCGGTCGTTCGGCTGCGGCGAGCGGTATCAGCTCACTCAAAGGCGGTAATACGGTTATCCACAGAATCAGGGGATAACGCAGGAAAGAACATGTGAGCAAAAGGCCAGCAAAAGGCCAGGAACCGTAAAAAGGCCGCGTTGCTGGCGTTTTTCCATAGGCTCCGCCCCCCTGACGAGCATCACAAAAATCGACGCTCAAGTCAGAGGTGGCGAAACCCGACAGGACTATAAAGATACCAGGCGTTTCCCCCTGGAAGCTCCCTCGTGCGCTCTCCTGTTCCGACCCTGCCGCTTACCGGATACCTGTCCGCCTTTCTCCCTTCGGGAAGCGTGGCGCTTTCTCATAGCTCACGCTGTAGGTATCTCAGTTCGGTGTAGGTCGTTCGCTCCAAGCTGGGCTGTGTGCACGAACCCCCCGTTCAGCCCGACCGCTGCGCCTTATCCGGTAACTATCGTCTTGAGTCCAACCCGGTAAGACACGACTTATCGCCACTGGCAGCAGCCACTGGTAACAGGATTAGCAGAGCGAGGTATGTAGGCGGTGCTACAGAGTTCTTGAAGTGGTGGCCTAACTACGGCTACACTAGAAGGACAGTATTTGGTATCTGCGCTCTGCTGAAGCCAGTTACCTTCGGAAAAAGAGTTGGTAGCTCTTGATCCGGCAAACAAACCACCGCTGGTAGCGGTGGTTTTTTTGTTTGCAAGCAGCAGATTACGCGCAGAAAAAAAGGATCTCAAGAAGATCCTTTGATCTTTTCTACGGGGTCTGACGCTCAGTGGAACGAAAACTCACGTTAAGGGATTTTGGTCATGAGATTATCAAAAAGGATCTTCACCTAGATCCTTTTAAATTAAAAATGAAGTTTTAAATCAATCTAAAGTATATATGAGTAAACTTGGTCTGACAGTTACCAATGCTTAATCAGTGAGGCACCTATCTCAGCGATCTGTCTATTTCGTTCATCCATAGTTGCCTGACTCCCCGTCGTGTAGATAACTACGATACGGGAGGGCTTACCATCTGGCCCCAGTGCTGCAATGATACCGCGAGACCCACGCTCACCGGCTCCAGATTTATCAGCAATAAACCAGCCAGCCGGAAGGGCCGAGCGCAGAAGTGGTCCTGCAACTTTATCCGCCTCCATCCAGTCTATTAATTGTTGCCGGGAAGCTAGAGTAAGTAGTTCGCCAGTTAATAGTTTGCGCAACGTTGTTGCCATTGCTACAGGCATCGTGGTGTCACGCTCGTCGTTTGGTATGGCTTCATTCAGCTCCGGTTCCCAACGATCAAGGCGAGTTACATGATCCCCCATGTTGTGCAAAAAAGCGGTTAGCTCCTTCGGTCCTCCGATCGTTGTCAGAAGTAAGTTGGCCGCAGTGTTATCACTCATGGTTATGGCAGCACTGCATAATTCTCTTACTGTCATGCCATCCGTAAGATGCTTTTCTGTGACTGGTGAGTACTCAACCAAGTCATTCTGAGAATAGTGTATGCGGCGACCGAGTTGCTCTTGCCCGGCGTCAATACGGGATAATACCGCGCCACATAGCAGAACTTTAAAAGTGCTCATCATTGGAAAACGTTCTTCGGGGCGAAAACTCTCAAGGATCTTACCGCTGTTGAGATCCAGTTCGATGTAACCCACTCGTGCACCCAACTGATCTTCAGCATCTTTTACTTTCACCAGCGTTTCTGGGTGAGCAAAAACAGGAAGGCAAAATGCCGCAAAAAAGGGAATAAGGGCGACACGGAAATGTTGAATACTCATACTCTTCCTTTTTCAATATTATTGAAGCATTTATCAGGGTTATTGTCTCATGAGCGGATACATATTTGAATGTATTTAGAAAAATAAACAAATAGGGGTTCCGCGCACATTTCCCCGAAAAGTGCCACCTGACGCGCCCTGTAGCGGCGCATTAAGCGCGGCGGGTGTGGTGGTTACGCGCAGCGTGACCGCTACACTTGCCAGCGCCCTAGCGCCCGCTCCTTTCGCTTTCTTCCCTTCCTTTCTCGCCACGTTCGCCGGCTTTCCCCGTCAAGCTCTAAATCGGGGGCTCCCTTTAGGGTTCCGATTTAGTGCTTTACGGCACCTCGACCCCAAAAAACTTGATTAGGGTGATGGTTCACGTAGTGGGCCATCGCCCTGATAGACGGTTTTTCGCCCTTTGACGTTGGAGTCCACGTTCTTTAATAGTGGACTCTTGTTCCAAACTGGAACAACACTCAACCCTATCTCGGTCTATTCTTTTGATTTATAAGGGATTTTGCCGATTTCGGCCTATTGGTTAAAAAATGAGCTGATTTAACAAAAATTTAACGCGAATTTTAACAAAATATTAACGCTTACAATTTCCATTCGCCATTCAGGCTGCGCAACTGTTGGGAAGGGCGATCGGTGCGGGCCTCTTCGCTATTACGCCAGCTGGCGAAAGGGGGATGTGCTGCAAGGCGATTAAGTTGGGTAACGCCAGGGTTTTCCCAGTCACGACGTTGTAAAACGACGGCCAGTGAGCGCGCGTAATACGACTCACTATAGGGCGAATTCAGGTACCGTCATTGGGGTTAAGCGGAAAGGTGTGTGTCAGTAGGTTGTGAGGTGAAAGCGTTTTCAGATGCATAGTGAGCTTAATGTCCTTTTCACAGTATATCGTGTCTGATAGGTATCTCTTATTAGTATAGTCGAATACTAGTCAATAGTGCGTTTTGTGCAAAATGTCCATTTTGTGGCAGTGATGGGGTTGTTTTATGCTATTCCGTGTCTCTGGGTGGGCGTGCATTGAAAATAGGGGTTATCGGGTGAGGGATCTCCCTATCAGTGATAGAGATCTCCCTATCAGTGATAGAGATCCCTGAGTACTGAGTTTAACATGTTCTCGTCCCGGGCTGCACGCGCCTTCGAGTTTTTTTTCCTTTTCCCCATTTTTTTCAACTTGAAGACTTCAATTACACCAAAAAGTAAAATTCACAAGCTTCCGCCGCCATGGCTTCTAACTTTACTCAGTTCGTTCTCGTCGACAATGGCGGAACTGGCGACGTGACTGTCGCCCCAAGCAACTTCGCTAACGGGATCGCTGAATGGATCAGCTCTAACTCGCGTTCACAGGCTTACAAAGTAACCTGTAGCGTTCGTCAGAGCTCTGCGCAGAATCGCAAATACACCATCAAAGTCGAGGTGCCTAAAGGCGCCTGGCGTTCGTACTTAAATATGGAACTAACCATTCCAATTTTCGCCACGAATTCCGACTGCGAGCTTATTGTTAAGGCAATGCAAGGTCTCCTAAAAGATGGAAACCCGATTCCCTCAGCAATCGCAGCAAACTCCGGCATCTACggatcaggttctcaCATGGTGAGCAAGGGCGAGGAGCTGTTCACCGGGGTGGTGCCCATCCTGGTCGAGCTGGACGGCGACGTAAACGGCCACAAGTTCAGCGTGTCCGGCGAGGGCGAGGGCGATGCCACCTACGGCAAGCTGACCCTGAAGTTCATCTGCACCACCGGCAAGCTGCCCGTGCCCTGGCCCACCCTCGTGACCACCTTCGGCTACGGCCTGCAGTGCTTCGCCCGCTACCCCGACCACATGAAGCAGCACGACTTCTTCAAGTCCGCCATGCCCGAAGGCTACGTCCAGGAGCGCACCATCTTCTTCAAGGACGACGGCAACTACAAGACCCGCGCCGAGGTGAAGTTCGAGGGCGACACCCTGGTGAACCGCATCGAGCTGAAGGGCATCGACTTCAAGGAGGACGGCAACATCCTGGGGCACAAGCTGGAGTACAACTACAACAGCCACAACGTCTATATCATGGCCGACAAGCAGAAGAACGGCATCAAGGTGAACTTCAAGATCCGCCACAACATCGAGGACGGCAGCGTGCAGCTCGCCGACCACTACCAGCAGAACACCCCCATCGGCGACGGCCCCGTGCTGCTGCCCGACAACCACTACCTGAGCTACCAGTCCGCCCTGAGCAAAGACCCCAACGAGAAGCGCGATCACATGGTCCTGCTGGAGTTCGTGACCGCCGCCGGGATCACTCTCGGCATGGACGAGCTGTACAAGGGTGGACGCGGAGGTCGTGGAGGTCGTGGTCACAAACGTTCACGCGAGTAAGGATCCTGCCCATTTAGTTGGCTTTTCCCTTGTCTCGTGTCTTTTCCGTGGAAAGGTTCCCGGAGTAATCTGATGGCACAGCAGGGAGGTGCGCCTGCAGGTTGGTTAGGAAGGGGGGATGATGTAAAAGAAGAAAATGGGGGGATATCTTATGTTTAAGAGGATAAATAATGTGAAGGGGCTTTATATGCTTGCTTGGTTGTCTCGTTGGTGCATGGGGAATCTGCATGTTTGCTTTGGAGCACGCGTGGTACATCAATGGGATCATATCTTGCTGCCTCCCGCAGCTCACCGTGCGAGCTGCCGGGACCCCGTTTCTCATAGGCGTGTGCACCTTCCGTCTGAGACCTGTAAATGGTTAAAAAGGAATATATAATTACCTTTTGAAAAGTGGTAAAAAACGAATATATCTTTTTTTTTGGTTTTAATACGCTCTTTTGTGTGTATGAGAGGAATAAATAAGTGTGTGTGTGTGTGTGTGTTGTTGTTGTTGAAAAAATGAAGGACACGAAAGCGCTCATTAAGGGTGGGGATACACCAGGCATAATTATCCGAAAATATTTTGATGCACCAAATAAGTGAACATACTGACGAAATCAAAGAGTTGGAGGATGGATAGGGAGGCCTCATTGGCAGTGGTAAATTGATTTGACTTGAATATGATACCCTCTTACTGTTTCATTGCCACTACAAGTTGGTTTCCTTCCCCTGC

>p3383
AGGCATGCAAGCTAGCGATATCGAATTCGAGCTCATATAGTTGGTATGTATTCTAATTCCAGACTACTGGCGTGGATAAACATGTCCCCTGATTAAAAGGAAAGATTCCATAGCCCATTAGTGCAAAGATAATTGGTACACCGTCAAAAACACATGGGAGACCACACGATACGACACTGTGACCGTAGCATCAATTCCGCACTCGATATAACTCTATCGAAGAACTTCCATGGTACAAACTGGTCGCCACGGTCTGCTCCACACGGAGATCATCGTATCATTTTTATCGATAGCGGCCGCTATCGATGTATGCCTTGGCCCTGATGGCATGCCAATTTCACTACAACGGACTATGTGGACCCCGTTATCATGGAAATGCGCTAGTTGGAGGAAGTTAGACCGCGCCGGAAAAGAGAGGGGTAGAGAAAATGACAACTTGGAAGATATCCACACACGCACGGTGAAACGTTAGCAACAATTATTAGGGAAGCACGCTTGCCCTAGTCCCACGAGTAACCAAGACTCCAAAAGCCTTTCTGGCACAGAGAGCGAGCCGAAATGGAAAAGAGAAACAATGCCTGCACTAACACTACTGAGCGATTCGCCTCGCCGCGGAGGACCGAATACTAATAACGACACTTGCGGTCAAAAAGTAGAAGAACAAATGCTCAACGATGAGTGAATCAGGTTAGGGTAGTTGGAAAATTATACAGAATGTCTTTGGCAACACACCGGCnnnCTTGCATGCCTGCAAGGCCTTGCAGAATACTGCATAGATAACAAACGCATCAAACACAACTGGTGGCACTATTTCAATCATGTCGACACACCAAGACGAGAAAATTTGAGTTAAACAAGATGCCTACAACCCTATATTTATTATCTTCAAGTGATCTTCTCTTCTCTTGTGCGCTGTACGTAAATGTGTTGCAAATAAGGCATAGGGCTGAGTACAGGCACCACACGCGAGGAAAATCATAAGCACTAGCCGTGTCAACTCACAGCGACTACAGAACAATTTTGGCCACACAACCCGGTGTTAGGATCTCCGAGGCCTGGGACCCGTGGGCCGCCGTCGGACCGGCGGTGTTGGTCGTTCGAATTAGCCCTCCCACACATAACCAGAGGGCAgCAATTCACGAATCCCAACTGCCGTCGGCTGTCCATCACTGTCCTTCACTATGGCCTTGATCCCAGGATGCAGATCGAGAAGCACCTGTCGGCACCGTCCGCAGGGGCTCAAGATGCCCCTGTTCTCATTTCCGATCGCGACGATACAAGTCAGGTTGCCAGCTGCCGCAGCAGCAGCAGTGCCCAGCACCACGAGTTCTGCACAAGGTCCCCCAGTAAAATGATATACATTGACACCAGTGAAGATGCGGCCGTCGCTAGAGAGAGCTGCGCTGGCGACGCTGTAGTCTTCAGAGATGGGGATGCTGTTGATTGTAGCCGTTGCTCTTTCAATGAGGGTGGATTCTTCTTGAGACAAAGGCATATGCACTAGTAGCTTATTTTATGGCAGCAACGAGACCTTACGTAAAGCAAAACTAAATAAGAGCGGAGACTGCAATGCAGAGTAAAAAAAAAAAAAACATGAATTTCAGAAGACCTTGCTGTGCCCGGGCTCTGAGAGCGGTCAGTTGCTCTCCTGCTCCGTACGCCGTAAGCGCTACTTTTACTGCTTAATCTTTCCTATATAAGATATATTTCTATTACTATATATACTTTTTTAACTTTATCATTATTATCCTATTGTGTGTTGTATTGACTTTACAATAAAACATATTATATCTAACATGTCAAAAGCATCGGCTCTTCAATACAGTTACCCGTCCCTTATCAACACAGTACAATATACTCTGTCATGACAATAAGTATATATAAGAGCCAGAATGCACCCGCGCTGGGTGGAAAGCTAGCTTGCTCTAGAAGCTCCAGCTTTTGTTCCCTTTAGTGAGGGTTAATTGCGCGCTTGGCGTAATCATGGTCATAGCTGTTTCCTGTGTGAAATTGTTATCCGCTCACAATTCCACACAACATACGAGCCGGAAGCATAAAGTGTAAAGCCTGGGGTGCCTAATGAGTGAGCTAACTCACATTAATTGCGTTGCGCTCACTGCCCGCTTTCCAGTCGGGAAACCTGTCGTGCCAGCTGCATTAATGAATCGGCCAACGCGCGGGGAGAGGCGGTTTGCGTATTGGGCGCTCTTCCGCTTCCTCGCTCACTGACTCGCTGCGCTCGGTCGTTCGGCTGCGGCGAGCGGTATCAGCTCACTCAAAGGCGGTAATACGGTTATCCACAGAATCAGGGGATAACGCAGGAAAGAACATGTGAGCAAAAGGCCAGCAAAAGGCCAGGAACCGTAAAAAGGCCGCGTTGCTGGCGTTTTTCCATAGGCTCCGCCCCCCTGACGAGCATCACAAAAATCGACGCTCAAGTCAGAGGTGGCGAAACCCGACAGGACTATAAAGATACCAGGCGTTTCCCCCTGGAAGCTCCCTCGTGCGCTCTCCTGTTCCGACCCTGCCGCTTACCGGATACCTGTCCGCCTTTCTCCCTTCGGGAAGCGTGGCGCTTTCTCATAGCTCACGCTGTAGGTATCTCAGTTCGGTGTAGGTCGTTCGCTCCAAGCTGGGCTGTGTGCACGAACCCCCCGTTCAGCCCGACCGCTGCGCCTTATCCGGTAACTATCGTCTTGAGTCCAACCCGGTAAGACACGACTTATCGCCACTGGCAGCAGCCACTGGTAACAGGATTAGCAGAGCGAGGTATGTAGGCGGTGCTACAGAGTTCTTGAAGTGGTGGCCTAACTACGGCTACACTAGAAGGACAGTATTTGGTATCTGCGCTCTGCTGAAGCCAGTTACCTTCGGAAAAAGAGTTGGTAGCTCTTGATCCGGCAAACAAACCACCGCTGGTAGCGGTGGTTTTTTTGTTTGCAAGCAGCAGATTACGCGCAGAAAAAAAGGATCTCAAGAAGATCCTTTGATCTTTTCTACGGGGTCTGACGCTCAGTGGAACGAAAACTCACGTTAAGGGATTTTGGTCATGAGATTATCAAAAAGGATCTTCACCTAGATCCTTTTAAATTAAAAATGAAGTTTTAAATCAATCTAAAGTATATATGAGTAAACTTGGTCTGACAGTTACCAATGCTTAATCAGTGAGGCACCTATCTCAGCGATCTGTCTATTTCGTTCATCCATAGTTGCCTGACTCCCCGTCGTGTAGATAACTACGATACGGGAGGGCTTACCATCTGGCCCCAGTGCTGCAATGATACCGCGAGACCCACGCTCACCGGCTCCAGATTTATCAGCAATAAACCAGCCAGCCGGAAGGGCCGAGCGCAGAAGTGGTCCTGCAACTTTATCCGCCTCCATCCAGTCTATTAATTGTTGCCGGGAAGCTAGAGTAAGTAGTTCGCCAGTTAATAGTTTGCGCAACGTTGTTGCCATTGCTACAGGCATCGTGGTGTCACGCTCGTCGTTTGGTATGGCTTCATTCAGCTCCGGTTCCCAACGATCAAGGCGAGTTACATGATCCCCCATGTTGTGCAAAAAAGCGGTTAGCTCCTTCGGTCCTCCGATCGTTGTCAGAAGTAAGTTGGCCGCAGTGTTATCACTCATGGTTATGGCAGCACTGCATAATTCTCTTACTGTCATGCCATCCGTAAGATGCTTTTCTGTGACTGGTGAGTACTCAACCAAGTCATTCTGAGAATAGTGTATGCGGCGACCGAGTTGCTCTTGCCCGGCGTCAATACGGGATAATACCGCGCCACATAGCAGAACTTTAAAAGTGCTCATCATTGGAAAACGTTCTTCGGGGCGAAAACTCTCAAGGATCTTACCGCTGTTGAGATCCAGTTCGATGTAACCCACTCGTGCACCCAACTGATCTTCAGCATCTTTTACTTTCACCAGCGTTTCTGGGTGAGCAAAAACAGGAAGGCAAAATGCCGCAAAAAAGGGAATAAGGGCGACACGGAAATGTTGAATACTCATACTCTTCCTTTTTCAATATTATTGAAGCATTTATCAGGGTTATTGTCTCATGAGCGGATACATATTTGAATGTATTTAGAAAAATAAACAAATAGGGGTTCCGCGCACATTTCCCCGAAAAGTGCCACCTGACGCGCCCTGTAGCGGCGCATTAAGCGCGGCGGGTGTGGTGGTTACGCGCAGCGTGACCGCTACACTTGCCAGCGCCCTAGCGCCCGCTCCTTTCGCTTTCTTCCCTTCCTTTCTCGCCACGTTCGCCGGCTTTCCCCGTCAAGCTCTAAATCGGGGGCTCCCTTTAGGGTTCCGATTTAGTGCTTTACGGCACCTCGACCCCAAAAAACTTGATTAGGGTGATGGTTCACGTAGTGGGCCATCGCCCTGATAGACGGTTTTTCGCCCTTTGACGTTGGAGTCCACGTTCTTTAATAGTGGACTCTTGTTCCAAACTGGAACAACACTCAACCCTATCTCGGTCTATTCTTTTGATTTATAAGGGATTTTGCCGATTTCGGCCTATTGGTTAAAAAATGAGCTGATTTAACAAAAATTTAACGCGAATTTTAACAAAATATTAACGCTTACAATTTCCATTCGCCATTCAGGCTGCGCAACTGTTGGGAAGGGCGATCGGTGCGGGCCTCTTCGCTATTACGCCAGCTGGCGAAAGGGGGATGTGCTGCAAGGCGATTAAGTTGGGTAACGCCAGGGTTTTCCCAGTCACGACGTTGTAAAACGACGGCCAGTGAGCGCGCGTAATACGACTCACTATAGGGCGAATTCAGGTACCGTCATTGGGGTTAAGCGGAAAGGTGTGTGTCAGTAGGTTGTGAGGTGAAAGCGTTTTCAGATGCATAGTGAGCTTAATGTCCTTTTCACAGTATATCGTGTCTGATAGGTATCTCTTATTAGTATAGTCGAATACTAGTCAATAGTGCGTTTTGTGCAAAATGTCCATTTTGTGGCAGTGATGGGGTTGTTTTATGCTATTCCGTGTCTCTGGGTGGGCGTGCATTGAAAATAGGGGTTATCGGGTGAGGGATCTCCCTATCAGTGATAGAGATCACTCCCTATCAGTGATAGATTCTTCTCCCTATCAGTGATAGAAGATCTCCCTATCAGTGATAGAGATCCCTGAGTACTGAGTTTAACATGTTCTCGTCCCGGGCTGCACGCGCCTTCGAGTTTTTTTTCCTTTTCCCCATTTTTTTCAACTTGAAGACTTCAATTACACCAAAAAGTAAAATTCACAAGCTTCCGCCGCCATGGCTTCTAACTTTACTCAGTTCGTTCTCGTCGACAATGGCGGAACTGGCGACGTGACTGTCGCCCCAAGCAACTTCGCTAACGGGATCGCTGAATGGATCAGCTCTAACTCGCGTTCACAGGCTTACAAAGTAACCTGTAGCGTTCGTCAGAGCTCTGCGCAGAATCGCAAATACACCATCAAAGTCGAGGTGCCTAAAGGCGCCTGGCGTTCGTACTTAAATATGGAACTAACCATTCCAATTTTCGCCACGAATTCCGACTGCGAGCTTATTGTTAAGGCAATGCAAGGTCTCCTAAAAGATGGAAACCCGATTCCCTCAGCAATCGCAGCAAACTCCGGCATCTACggatcaggttctcaCATGGTGAGCAAGGGCGAGGAGCTGTTCACCGGGGTGGTGCCCATCCTGGTCGAGCTGGACGGCGACGTAAACGGCCACAAGTTCAGCGTGTCCGGCGAGGGCGAGGGCGATGCCACCTACGGCAAGCTGACCCTGAAGTTCATCTGCACCACCGGCAAGCTGCCCGTGCCCTGGCCCACCCTCGTGACCACCTTCGGCTACGGCCTGCAGTGCTTCGCCCGCTACCCCGACCACATGAAGCAGCACGACTTCTTCAAGTCCGCCATGCCCGAAGGCTACGTCCAGGAGCGCACCATCTTCTTCAAGGACGACGGCAACTACAAGACCCGCGCCGAGGTGAAGTTCGAGGGCGACACCCTGGTGAACCGCATCGAGCTGAAGGGCATCGACTTCAAGGAGGACGGCAACATCCTGGGGCACAAGCTGGAGTACAACTACAACAGCCACAACGTCTATATCATGGCCGACAAGCAGAAGAACGGCATCAAGGTGAACTTCAAGATCCGCCACAACATCGAGGACGGCAGCGTGCAGCTCGCCGACCACTACCAGCAGAACACCCCCATCGGCGACGGCCCCGTGCTGCTGCCCGACAACCACTACCTGAGCTACCAGTCCGCCCTGAGCAAAGACCCCAACGAGAAGCGCGATCACATGGTCCTGCTGGAGTTCGTGACCGCCGCCGGGATCACTCTCGGCATGGACGAGCTGTACAAGGGTGGACGCGGAGGTCGTGGAGGTCGTGGTCACAAACGTTCACGCGAGTAAGGATCCTGCCCATTTAGTTGGCTTTTCCCTTGTCTCGTGTCTTTTCCGTGGAAAGGTTCCCGGAGTAATCTGATGGCACAGCAGGGAGGTGCGCCTGCAGGTTGGTTAGGAAGGGGGGATGATGTAAAAGAAGAAAATGGGGGGATATCTTATGTTTAAGAGGATAAATAATGTGAAGGGGCTTTATATGCTTGCTTGGTTGTCTCGTTGGTGCATGGGGAATCTGCATGTTTGCTTTGGAGCACGCGTGGTACATCAATGGGATCATATCTTGCTGCCTCCCGCAGCTCACCGTGCGAGCTGCCGGGACCCCGTTTCTCATAGGCGTGTGCACCTTCCGTCTGAGACCTGTAAATGGTTAAAAAGGAATATATAATTACCTTTTGAAAAGTGGTAAAAAACGAATATATCTTTTTTTTTGGTTTTAATACGCTCTTTTGTGTGTATGAGAGGAATAAATAAGTGTGTGTGTGTGTGTGTGTTGTTGTTGTTGAAAAAATGAAGGACACGAAAGCGCTCATTAAGGGTGGGGATACACCAGGCATAATTATCCGAAAATATTTTGATGCACCAAATAAGTGAACATACTGACGAAATCAAAGAGTTGGAGGATGGATAGGGAGGCCTCATTGGCAGTGGTAAATTGATTTGACTTGAATATGATACCCTCTTACTGTTTCATTGCCACTACAAGTTGGTTTCCTTCCCCTGC

>p3467
GGAATTCGAGCTCtttaatggtccttatacgAACGAATATTAAACAATGCGCAGTTAACGCTATTATACACAATAACTTTTAATGTGTGCCATATTAATTACAAGTGTGCAACATTAAATACAAGTGTGTAACGTTAATTTGCAAGTTTGCAACCATGTTCTTTAGTGTTTAATGGGTGCAACAAAGCTATTTAATGGTCCTTATACGAACGAATATTAAACAATGCGCAGTTAACGCTATTATACACAATAACTTTTAATGTGTGCCATATTAATTACggatcgcggccgcgatccGTGTGCAACATTAAATACAAGTGTGTAACNTTAATTTGCAAGTTTGCAACCATGTTCTTTAGTGTTTAATGGGTGCAACAAAGCTATTTAATGGTCCTTATACGAACGAATATTAAACAATGCGCAGTTAACGCTATTATACACAATAACTTTTAATGTGTGCCATATTAATTACAAGTGTGCAACATTAAATACAAGTGTGTAACGTTAATTTGCAAGTTTGCAACAATGTTctttagtgtttaatggGGAGGACCGAATACTAATAACGACACTTGCGGTCAAAAAGTAGAAGAACAAATGCTCAACGATGAGTGAATCAGGTTAGGGTAGTTGGAAAATTATACAGAATGTCTTTGGCAACACACCGGCCTTGCATGCCTGCAAGGCCTTGCAGAATACTGCATAGATAACAAACGCATCAAACACAACTGGTGGCACTATTTCAATCATGTCGAGGATAAATAAATAGAAGTGCTTTGTTGTTGTTGTTAGTGGTGCTAGTACCTACTGTTGCTAATATAAACGGATGAATAGTCCTTTGCTTAAGCTAGTGTTTGAAGATCTGTCAAAAATCAGCACCGCGAGGGGGTGAGGAGAGGAGAACATAGAGTCAACATTAGGGAATACTTACGCCACCACCACTTACGAAGTGAGAAGTGCGTGTAGGCGCACTCCACACAGCGGAAGAGGCAAACAATGGGACCCATAAAGGTGGAGGATCAAGATTGTGTACATTTAACGAGAAGAAGGCGTGTTGATGAGTTGTACTGTTGATCTCACTAGCTCATCTTACACGTGACGGTTCATACATAGTCACGTAAGGACAGACAGGCACCTCAATACATCCCACATCATGGTACGCGTGTCCCTCATATACCCTTCCCACCTCCTCTACTATCCGTGGCTCTCTGAATAGAGTGGCGCGCGGATGTACACAAACGTGGAAGAAAAAAAAAAAAATTAAAGAAAACAACAACAAAACATAAACACAAAAGAACAAAATGACAGAAGGACGAAGGAGAAAGGGGACGAGAAACAAACATCTTCATTACCTACTGCTAATGACGAACGGGAAATGTTCGAATTAGCCCTCCCACACATAACCAGAGGGCAgCAATTCACGAATCCCAACTGCCGTCGGCTGTCCATCACTGTCCTTCACTATGGCCTTGATCCCAGGATGCAGATCGAGAAGCACCTGTCGGCACCGTCCGCAGGGGCTCAAGATGCCCCTGTTCTCATTTCCGATCGCGACGATACAAGTCAGGTTGCCAGCTGCCGCAGCAGCAGCAGTGCCCAGCACCACGAGTTCTGCACAAGGTCCCCCAGTAAAATGATATACATTGACACCAGTGAAGATGCGGCCGTCGCTAGAGAGAGCTGCGCTGGCGACGCTGTAGTCTTCAGAGATGGGGATGCTGTTGATTGTAGCCGTTGCTCTTTCAATGAGGGTGGATTCTTCTTGAGACAAAGGCATATGCACTAGTAGCTTATTTTATGGCAGCAACGAGACCTTACGTAAAGCAAAACTAAATAAGAGCGGAGACTGCAATGCAGAGTAAAAAAAAAAAAAACATGAATTTCAGAAGACCTTGCTGTGCCCGGGCTCTGAGAGCGGTCAGTTGCTCTCCTGCTCCGTACGCCGTAAGCGCTACTTTTACTGCTTAATCTTTCCTATATAAGATATATTTCTATTACTATATATACTTTTTTAACTTTATCATTATTATCCTATTGTGTGTTGTATTGACTTTACAATAAAACATATTATATCTAACATGTCAAAAGCATCGGCTCTTCAATACAGTTACCCGTCCCTTATCAACACAGTACAATATACTCTGTCATGACAATAAGTATATATAAGAGCCAGAATGCACCCGCGCTGGGTGGAAAGCTAGCTTGCTCTAGAGTCATTGGGGTTAAGCGGAAAGGTGTGTGTCAGTAGGTTGTGAGGTGAAAGCGTTTTCAGATGCATAGTGAGCTTAATGTCCTTTTCACAGTATATCGTGTCTGATAGGTATCTCTTATTAGTATAGTCGAATACTAGTCAATAGTGCGTTTTGTGCAAAATGTCCATTTTGTGGCAGTGATGGGGTTGTTTTATGCTATTCCGTGTCTCTGGGTGGGCGTGCATTGAAAATAGGGGTTATCGGGTGAGGGATCTCCCTATCAGTGATAGAGATCTCCCTATCAGTGATAGAGATCCCTGAGTACTGAGTTTAACATGTTCTCGTCCCGGGCTGCACGCGCCTTCGAGTTTTTTTTCCTTTTCCCCATTTTTTTCAACTTGAAGACTTCAATTACACCAAAAAGTAAAATTCACAAGCTTCCGCCGCCATGGCTTCTAACTTTACTCAGTTCGTTCTCGTCGACAATGGCGGAACTGGCGACGTGACTGTCGCCCCAAGCAACTTCGCTAACGGGATCGCTGAATGGATCAGCTCTAACTCGCGTTCACAGGCTTACAAAGTAACCTGTAGCGTTCGTCAGAGCTCTGCGCAGAATCGCAAATACACCATCAAAGTCGAGGTGCCTAAAGGCGCCTGGCGTTCGTACTTAAATATGGAACTAACCATTCCAATTTTCGCCACGAATTCCGACTGCGAGCTTATTGTTAAGGCAATGCAAGGTCTCCTAAAAGATGGAAACCCGATTCCCTCAGCAATCGCAGCAAACTCCGGCATCTACggatcaggttctcaCATGGTGAGCAAGGGCGAGGAGCTGTTCACCGGGGTGGTGCCCATCCTGGTCGAGCTGGACGGCGACGTAAACGGCCACAAGTTCAGCGTGTCCGGCGAGGGCGAGGGCGATGCCACCTACGGCAAGCTGACCCTGAAGTTCATCTGCACCACCGGCAAGCTGCCCGTGCCCTGGCCCACCCTCGTGACCACCTTCGGCTACGGCCTGCAGTGCTTCGCCCGCTACCCCGACCACATGAAGCAGCACGACTTCTTCAAGTCCGCCATGCCCGAAGGCTACGTCCAGGAGCGCACCATCTTCTTCAAGGACGACGGCAACTACAAGACCCGCGCCGAGGTGAAGTTCGAGGGCGACACCCTGGTGAACCGCATCGAGCTGAAGGGCATCGACTTCAAGGAGGACGGCAACATCCTGGGGCACAAGCTGGAGTACAACTACAACAGCCACAACGTCTATATCATGGCCGACAAGCAGAAGAACGGCATCAAGGTGAACTTCAAGATCCGCCACAACATCGAGGACGGCAGCGTGCAGCTCGCCGACCACTACCAGCAGAACACCCCCATCGGCGACGGCCCCGTGCTGCTGCCCGACAACCACTACCTGAGCTACCAGTCCGCCCTGAGCAAAGACCCCAACGAGAAGCGCGATCACATGGTCCTGCTGGAGTTCGTGACCGCCGCCGGGATCACTCTCGGCATGGACGAGCTGTACAAGGGTGGACGCGGAGGTCGTGGAGGTCGTGGTCACAAACGTTCACGCGAGTAAGGATCCTGCCCATTTAGTTGGCTTTTCCCTTGTCTCGTGTCTTTTCCGTGGAAAGGTTCCCGGAGTAATCTGATGGCACAGCAGGGAGGTGCGCCTGCAGGTTGGTTAGGAAGGGGGGATGATGTAAAAGAAGAAAATGGGGGGATATCTTATGTTTAAGAGGATAAATAATGTGAAGGGGCTTTATATGCTTGCTTGGTTGTCTCGTTGGTGCATGGGGAATCTGCATGTTTGCTTTGGAGCACGCGTGGTACATCAATGGGATCATATCTTGCTGCCTCCCGCAGCTCACCGTGCGAGCTGCCGGGACCCCGTTTCTCATAGGCGTGTGCACCTTCCGTCTGAGACCTGTAAATGGTTAAAAAGGAATATATAATTACCTTTTGAAAAGTGGTAAAAAACGAATATATCTTTTTTTTTGGTTTTAATACGCTCTTTTGTGTGTATGAGAGGAATAAATAAGTGTGTGTGTGTGTGTGTGTTGTTGTTGTTGAAAAAATGAAGGACACGAAAGCGCTCATTAAGGGTGGGGATACACCAGGCATAATTATCCGAAAATATTTTGATGCACCAAATAAGTGAACATACTGACGAAATCAAAGAGTTGGAGGATGGATAGGGAGGCCTCATTGGCAGTGGTAAATTGATTTGACTTGAATATGATACCCTCTTACTGTTTCATTGCCACTACAAGTTGGTTTCCTTCCCCTGCAGGCATGCAAGCTAGCTTGTATTCTATAGTGTCACCTAAATCGTATGTGTATGATACATAAGGTTATGTATTAATTGTAGCCGCGTTCTAACGACAATATGTACAAGCCTAATTGTGTAGCATCTGGCTTACTGAAGCAGACCCTATCATCTCTCTCGTAAACTGCCGTCAGAGTCGGTTTGGTTGGACGAACCTTCTGAGTTTCTGGTAACGCCGTTCCGCACCCCGGAAATGGTCAGCGAACCAATCAGCAGGGTCATCGCTAGCCAGATCCTCTACGCCGGACGCATCGTGGCCGGCATCACCGGCGCCACAGGTGCGGTTGCTGGCGCCTATATCGCCGACATCACCGATGGGGAAGATCGGGCTCGCCACTTCGGGCTCATGAGCGCTTGTTTCGGCGTGGGTATGGTGGCAGGCCCCGTGGCCGGGGGACTGTTGGGCGCCATCTCCTTGCACCATTCCTTGCGGCGGCGGTGCTCAACGGCCTCAACCTACTACTGGGCTGCTTCCTAATGCAGGAGTCGCATAAGGGAGAGCGTCGATATGGTGCACTCTCAGTACAATCTGCTCTGATGCCGCATAGTTAAGCCAGCCCCGACACCCGCCAACACCCGCTGACGCGCCCTGACGGGCTTGTCTGCTCCCGGCATCCGCTTACAGACAAGCTGTGACCGTCTCCGGGAGCTGCATGTGTCAGAGGTTTTCACCGTCATCACCGAAACGCGCGAGACGAAAGGGCCTCGTGATACGCCTATTTTTATAGGTTAATGTCATGATAATAATGGTTTCTTAGACGTCAGGTGGCACTTTTCGGGGAAATGTGCGCGGAACCCCTATTTGTTTATTTTTCTAAATACATTCAAATATGTATCCGCTCATGAGACAATAACCCTGATAAATGCTTCAATAATATTGAAAAAGGAAGAGTATGAGTATTCAACATTTCCGTGTCGCCCTTATTCCCTTTTTTGCGGCATTTTGCCTTCCTGTTTTTGCTCACCCAGAAACGCTGGTGAAAGTAAAAGATGCTGAAGATCAGTTGGGTGCACGAGTGGGTTACATCGAACTGGATCTCAACAGCGGTAAGATCCTTGAGAGTTTTCGCCCCGAAGAACGTTTTCCAATGATGAGCACTTTTAAAGTTCTGCTATGTGGCGCGGTATTATCCCGTATTGACGCCGGGCAAGAGCAACTCGGTCGCCGCATACACTATTCTCAGAATGACTTGGTTGAGTACTCACCAGTCACAGAAAAGCATCTTACGGATGGCATGACAGTAAGAGAATTATGCAGTGCTGCCATAACCATGAGTGATAACACTGCGGCCAACTTACTTCTGACAACGATCGGAGGACCGAAGGAGCTAACCGCTTTTTTGCACAACATGGGGGATCATGTAACTCGCCTTGATCGTTGGGAACCGGAGCTGAATGAAGCCATACCAAACGACGAGCGTGACACCACGATGCCTGTAGCAATGGCAACAACGTTGCGCAAACTATTAACTGGCGAACTACTTACTCTAGCTTCCCGGCAACAATTAATAGACTGGATGGAGGCGGATAAAGTTGCAGGACCACTTCTGCGCTCGGCCCTTCCGGCTGGCTGGTTTATTGCTGATAAATCTGGAGCCGGTGAGCGTGGGTCTCGCGGTATCATTGCAGCACTGGGGCCAGATGGTAAGCCCTCCCGTATCGTAGTTATCTACACGACGGGGAGTCAGGCAACTATGGATGAACGAAATAGACAGATCGCTGAGATAGGTGCCTCACTGATTAAGCATTGGTAACTGTCAGACCAAGTTTACTCATATATACTTTAGATTGATTTAAAACTTCATTTTTAATTTAAAAGGATCTAGGTGAAGATCCTTTTTGATAATCTCATGACCAAAATCCCTTAACGTGAGTTTTCGTTCCACTGAGCGTCAGACCCCGTAGAAAAGATCAAAGGATCTTCTTGAGATCCTTTTTTTCTGCGCGTAATCTGCTGCTTGCAAACAAAAAAACCACCGCTACCAGCGGTGGTTTGTTTGCCGGATCAAGAGCTACCAACTCTTTTTCCGAAGGTAACTGGCTTCAGCAGAGCGCAGATACCAAATACTGTCCTTCTAGTGTAGCCGTAGTTAGGCCACCACTTCAAGAACTCTGTAGCACCGCCTACATACCTCGCTCTGCTAATCCTGTTACCAGTGGCTGCTGCCAGTGGCGATAAGTCGTGTCTTACCGGGTTGGACTCAAGACGATAGTTACCGGATAAGGCGCAGCGGTCGGGCTGAACGGGGGGTTCGTGCACACAGCCCAGCTTGGAGCGAACGACCTACACCGAACTGAGATACCTACAGCGTGAGCTATGAGAAAGCGCCACGCTTCCCGAAGGGAGAAAGGCGGACAGGTATCCGGTAAGCGGCAGGGTCGGAACAGGAGAGCGCACGAGGGAGCTTCCAGGGGGAAACGCCTGGTATCTTTATAGTCCTGTCGGGTTTCGCCACCTCTGACTTGAGCGTCGATTTTTGTGATGCTCGTCAGGGGGGCGGAGCCTATGGAAAAACGCCAGCAACGCGGCCTTTTTACGGTTCCTGGCCTTTTGCTGGCCTTTTGCTCACATGTTCTTTCCTGCGTTATCCCCTGATTCTGTGGATAACCGTATTACCGCCTTTGAGTGAGCTGATACCGCTCGCCGCAGCCGAACGACCGAGCGCAGCGAGTCAGTGAGCGAGGAAGCGGAAGAGCGCCCAATACGCAAACCGCCTCTCCCCGCGCGTTGGCCGATTCATTAATGCA

>p3468
GGAATTCGAGCTCtttaatggtccttatacgAACGAATATTAAACAATGCGCAGTTAACGCTATTATACACAATAACTTTTAATGTGTGCCATATTAATTACAAGTGTGCAACATTAAATACAAGTGTGTAACGTTAATTTGCAAGTTTGCAACCATGTTCTTTAGTGTTTAATGGGTGCAACAAAGCTATTTAATGGTCCTTATACGAACGAATATTAAACAATGCGCAGTTAACGCTATTATACACAATAACTTTTAATGTGTGCCATATTAATTACggatcgcggccgcgatccGTGTGCAACATTAAATACAAGTGTGTAACNTTAATTTGCAAGTTTGCAACCATGTTCTTTAGTGTTTAATGGGTGCAACAAAGCTATTTAATGGTCCTTATACGAACGAATATTAAACAATGCGCAGTTAACGCTATTATACACAATAACTTTTAATGTGTGCCATATTAATTACAAGTGTGCAACATTAAATACAAGTGTGTAACGTTAATTTGCAAGTTTGCAACAATGTTctttagtgtttaatggGGAGGACCGAATACTAATAACGACACTTGCGGTCAAAAAGTAGAAGAACAAATGCTCAACGATGAGTGAATCAGGTTAGGGTAGTTGGAAAATTATACAGAATGTCTTTGGCAACACACCGGCCTTGCATGCCTGCAAGGCCTTGCAGAATACTGCATAGATAACAAACGCATCAAACACAACTGGTGGCACTATTTCAATCATGTCGAGGATAAATAAATAGAAGTGCTTTGTTGTTGTTGTTAGTGGTGCTAGTACCTACTGTTGCTAATATAAACGGATGAATAGTCCTTTGCTTAAGCTAGTGTTTGAAGATCTGTCAAAAATCAGCACCGCGAGGGGGTGAGGAGAGGAGAACATAGAGTCAACATTAGGGAATACTTACGCCACCACCACTTACGAAGTGAGAAGTGCGTGTAGGCGCACTCCACACAGCGGAAGAGGCAAACAATGGGACCCATAAAGGTGGAGGATCAAGATTGTGTACATTTAACGAGAAGAAGGCGTGTTGATGAGTTGTACTGTTGATCTCACTAGCTCATCTTACACGTGACGGTTCATACATAGTCACGTAAGGACAGACAGGCACCTCAATACATCCCACATCATGGTACGCGTGTCCCTCATATACCCTTCCCACCTCCTCTACTATCCGTGGCTCTCTGAATAGAGTGGCGCGCGGATGTACACAAACGTGGAAGAAAAAAAAAAAAATTAAAGAAAACAACAACAAAACATAAACACAAAAGAACAAAATGACAGAAGGACGAAGGAGAAAGGGGACGAGAAACAAACATCTTCATTACCTACTGCTAATGACGAACGGGAAATGTTCGAATTAGCCCTCCCACACATAACCAGAGGGCAgCAATTCACGAATCCCAACTGCCGTCGGCTGTCCATCACTGTCCTTCACTATGGCCTTGATCCCAGGATGCAGATCGAGAAGCACCTGTCGGCACCGTCCGCAGGGGCTCAAGATGCCCCTGTTCTCATTTCCGATCGCGACGATACAAGTCAGGTTGCCAGCTGCCGCAGCAGCAGCAGTGCCCAGCACCACGAGTTCTGCACAAGGTCCCCCAGTAAAATGATATACATTGACACCAGTGAAGATGCGGCCGTCGCTAGAGAGAGCTGCGCTGGCGACGCTGTAGTCTTCAGAGATGGGGATGCTGTTGATTGTAGCCGTTGCTCTTTCAATGAGGGTGGATTCTTCTTGAGACAAAGGCATATGCACTAGTAGCTTATTTTATGGCAGCAACGAGACCTTACGTAAAGCAAAACTAAATAAGAGCGGAGACTGCAATGCAGAGTAAAAAAAAAAAAAACATGAATTTCAGAAGACCTTGCTGTGCCCGGGCTCTGAGAGCGGTCAGTTGCTCTCCTGCTCCGTACGCCGTAAGCGCTACTTTTACTGCTTAATCTTTCCTATATAAGATATATTTCTATTACTATATATACTTTTTTAACTTTATCATTATTATCCTATTGTGTGTTGTATTGACTTTACAATAAAACATATTATATCTAACATGTCAAAAGCATCGGCTCTTCAATACAGTTACCCGTCCCTTATCAACACAGTACAATATACTCTGTCATGACAATAAGTATATATAAGAGCCAGAATGCACCCGCGCTGGGTGGAAAGCTAGCTTGCTCTAGAACTGCCTGCGTCAGATTCTCGCATGCCAGAGATCCTATTTTTGGCAATCAAATCATTCCGGATACTGCGATTTTAAGTGTTGTTCCATTCCATCACGGTTTTGGAATGTTTACTACACTCGGATATTTGATATGTGGATTTCGAGTCGTCTTAATGTATAGATTTGAAGAAGAGCTGTTTTTACGATCCCTTCAGGATTACAAAATTCAAAGTGCGTTGCTAGTACCAACCCTATTTTCATTCTTCTAGAGTCATTGGGGTTAAGCGGAAAGGTGTGTGTCAGTAGGTTGTGAGGTGAAAGCGTTTTCAGATGCATAGTGAGCTTAATGTCCTTTTCACAGTATATCGTGTCTGATAGGTATCTCTTATTAGTATAGTCGAATACTAGTCAATAGTGCGTTTTGTGCAAAATGTCCATTTTGTGGCAGTGATGGGGTTGTTTTATGCTATTCCGTGTCTCTGGGTGGGCGTGCATTGAAAATAGGGGTTATCGGGTGAGGGATCTCCCTATCAGTGATAGAGATCTCCCTATCAGTGATAGAGATCCCTGAGTACTGAGTTTAACATGTTCTCGTCCCGGGCTGCACGCGCCTTCGAGTTTTTTTTCCTTTTCCCCATTTTTTTCAACTTGAAGACTTCAATTACACCAAAAAGTAAAATTCACAAGCTTCCGCCGCCATGGCTTCTAACTTTACTCAGTTCGTTCTCGTCGACAATGGCGGAACTGGCGACGTGACTGTCGCCCCAAGCAACTTCGCTAACGGGATCGCTGAATGGATCAGCTCTAACTCGCGTTCACAGGCTTACAAAGTAACCTGTAGCGTTCGTCAGAGCTCTGCGCAGAATCGCAAATACACCATCAAAGTCGAGGTGCCTAAAGGCGCCTGGCGTTCGTACTTAAATATGGAACTAACCATTCCAATTTTCGCCACGAATTCCGACTGCGAGCTTATTGTTAAGGCAATGCAAGGTCTCCTAAAAGATGGAAACCCGATTCCCTCAGCAATCGCAGCAAACTCCGGCATCTACggatcaggttctcaCATGGTGAGCAAGGGCGAGGAGCTGTTCACCGGGGTGGTGCCCATCCTGGTCGAGCTGGACGGCGACGTAAACGGCCACAAGTTCAGCGTGTCCGGCGAGGGCGAGGGCGATGCCACCTACGGCAAGCTGACCCTGAAGTTCATCTGCACCACCGGCAAGCTGCCCGTGCCCTGGCCCACCCTCGTGACCACCTTCGGCTACGGCCTGCAGTGCTTCGCCCGCTACCCCGACCACATGAAGCAGCACGACTTCTTCAAGTCCGCCATGCCCGAAGGCTACGTCCAGGAGCGCACCATCTTCTTCAAGGACGACGGCAACTACAAGACCCGCGCCGAGGTGAAGTTCGAGGGCGACACCCTGGTGAACCGCATCGAGCTGAAGGGCATCGACTTCAAGGAGGACGGCAACATCCTGGGGCACAAGCTGGAGTACAACTACAACAGCCACAACGTCTATATCATGGCCGACAAGCAGAAGAACGGCATCAAGGTGAACTTCAAGATCCGCCACAACATCGAGGACGGCAGCGTGCAGCTCGCCGACCACTACCAGCAGAACACCCCCATCGGCGACGGCCCCGTGCTGCTGCCCGACAACCACTACCTGAGCTACCAGTCCGCCCTGAGCAAAGACCCCAACGAGAAGCGCGATCACATGGTCCTGCTGGAGTTCGTGACCGCCGCCGGGATCACTCTCGGCATGGACGAGCTGTACAAGGGTGGACGCGGAGGTCGTGGAGGTCGTGGTCACAAACGTTCACGCGAGTAAGGATCCTGCCCATTTAGTTGGCTTTTCCCTTGTCTCGTGTCTTTTCCGTGGAAAGGTTCCCGGAGTAATCTGATGGCACAGCAGGGAGGTGCGCCTGCAGGTTGGTTAGGAAGGGGGGATGATGTAAAAGAAGAAAATGGGGGGATATCTTATGTTTAAGAGGATAAATAATGTGAAGGGGCTTTATATGCTTGCTTGGTTGTCTCGTTGGTGCATGGGGAATCTGCATGTTTGCTTTGGAGCACGCGTGGTACATCAATGGGATCATATCTTGCTGCCTCCCGCAGCTCACCGTGCGAGCTGCCGGGACCCCGTTTCTCATAGGCGTGTGCACCTTCCGTCTGAGACCTGTAAATGGTTAAAAAGGAATATATAATTACCTTTTGAAAAGTGGTAAAAAACGAATATATCTTTTTTTTTGGTTTTAATACGCTCTTTTGTGTGTATGAGAGGAATAAATAAGTGTGTGTGTGTGTGTGTGTTGTTGTTGTTGAAAAAATGAAGGACACGAAAGCGCTCATTAAGGGTGGGGATACACCAGGCATAATTATCCGAAAATATTTTGATGCACCAAATAAGTGAACATACTGACGAAATCAAAGAGTTGGAGGATGGATAGGGAGGCCTCATTGGCAGTGGTAAATTGATTTGACTTGAATATGATACCCTCTTACTGTTTCATTGCCACTACAAGTTGGTTTCCTTCCCCTGCAGGCATGCAAGCTAGCTTGTATTCTATAGTGTCACCTAAATCGTATGTGTATGATACATAAGGTTATGTATTAATTGTAGCCGCGTTCTAACGACAATATGTACAAGCCTAATTGTGTAGCATCTGGCTTACTGAAGCAGACCCTATCATCTCTCTCGTAAACTGCCGTCAGAGTCGGTTTGGTTGGACGAACCTTCTGAGTTTCTGGTAACGCCGTTCCGCACCCCGGAAATGGTCAGCGAACCAATCAGCAGGGTCATCGCTAGCCAGATCCTCTACGCCGGACGCATCGTGGCCGGCATCACCGGCGCCACAGGTGCGGTTGCTGGCGCCTATATCGCCGACATCACCGATGGGGAAGATCGGGCTCGCCACTTCGGGCTCATGAGCGCTTGTTTCGGCGTGGGTATGGTGGCAGGCCCCGTGGCCGGGGGACTGTTGGGCGCCATCTCCTTGCACCATTCCTTGCGGCGGCGGTGCTCAACGGCCTCAACCTACTACTGGGCTGCTTCCTAATGCAGGAGTCGCATAAGGGAGAGCGTCGATATGGTGCACTCTCAGTACAATCTGCTCTGATGCCGCATAGTTAAGCCAGCCCCGACACCCGCCAACACCCGCTGACGCGCCCTGACGGGCTTGTCTGCTCCCGGCATCCGCTTACAGACAAGCTGTGACCGTCTCCGGGAGCTGCATGTGTCAGAGGTTTTCACCGTCATCACCGAAACGCGCGAGACGAAAGGGCCTCGTGATACGCCTATTTTTATAGGTTAATGTCATGATAATAATGGTTTCTTAGACGTCAGGTGGCACTTTTCGGGGAAATGTGCGCGGAACCCCTATTTGTTTATTTTTCTAAATACATTCAAATATGTATCCGCTCATGAGACAATAACCCTGATAAATGCTTCAATAATATTGAAAAAGGAAGAGTATGAGTATTCAACATTTCCGTGTCGCCCTTATTCCCTTTTTTGCGGCATTTTGCCTTCCTGTTTTTGCTCACCCAGAAACGCTGGTGAAAGTAAAAGATGCTGAAGATCAGTTGGGTGCACGAGTGGGTTACATCGAACTGGATCTCAACAGCGGTAAGATCCTTGAGAGTTTTCGCCCCGAAGAACGTTTTCCAATGATGAGCACTTTTAAAGTTCTGCTATGTGGCGCGGTATTATCCCGTATTGACGCCGGGCAAGAGCAACTCGGTCGCCGCATACACTATTCTCAGAATGACTTGGTTGAGTACTCACCAGTCACAGAAAAGCATCTTACGGATGGCATGACAGTAAGAGAATTATGCAGTGCTGCCATAACCATGAGTGATAACACTGCGGCCAACTTACTTCTGACAACGATCGGAGGACCGAAGGAGCTAACCGCTTTTTTGCACAACATGGGGGATCATGTAACTCGCCTTGATCGTTGGGAACCGGAGCTGAATGAAGCCATACCAAACGACGAGCGTGACACCACGATGCCTGTAGCAATGGCAACAACGTTGCGCAAACTATTAACTGGCGAACTACTTACTCTAGCTTCCCGGCAACAATTAATAGACTGGATGGAGGCGGATAAAGTTGCAGGACCACTTCTGCGCTCGGCCCTTCCGGCTGGCTGGTTTATTGCTGATAAATCTGGAGCCGGTGAGCGTGGGTCTCGCGGTATCATTGCAGCACTGGGGCCAGATGGTAAGCCCTCCCGTATCGTAGTTATCTACACGACGGGGAGTCAGGCAACTATGGATGAACGAAATAGACAGATCGCTGAGATAGGTGCCTCACTGATTAAGCATTGGTAACTGTCAGACCAAGTTTACTCATATATACTTTAGATTGATTTAAAACTTCATTTTTAATTTAAAAGGATCTAGGTGAAGATCCTTTTTGATAATCTCATGACCAAAATCCCTTAACGTGAGTTTTCGTTCCACTGAGCGTCAGACCCCGTAGAAAAGATCAAAGGATCTTCTTGAGATCCTTTTTTTCTGCGCGTAATCTGCTGCTTGCAAACAAAAAAACCACCGCTACCAGCGGTGGTTTGTTTGCCGGATCAAGAGCTACCAACTCTTTTTCCGAAGGTAACTGGCTTCAGCAGAGCGCAGATACCAAATACTGTCCTTCTAGTGTAGCCGTAGTTAGGCCACCACTTCAAGAACTCTGTAGCACCGCCTACATACCTCGCTCTGCTAATCCTGTTACCAGTGGCTGCTGCCAGTGGCGATAAGTCGTGTCTTACCGGGTTGGACTCAAGACGATAGTTACCGGATAAGGCGCAGCGGTCGGGCTGAACGGGGGGTTCGTGCACACAGCCCAGCTTGGAGCGAACGACCTACACCGAACTGAGATACCTACAGCGTGAGCTATGAGAAAGCGCCACGCTTCCCGAAGGGAGAAAGGCGGACAGGTATCCGGTAAGCGGCAGGGTCGGAACAGGAGAGCGCACGAGGGAGCTTCCAGGGGGAAACGCCTGGTATCTTTATAGTCCTGTCGGGTTTCGCCACCTCTGACTTGAGCGTCGATTTTTGTGATGCTCGTCAGGGGGGCGGAGCCTATGGAAAAACGCCAGCAACGCGGCCTTTTTACGGTTCCTGGCCTTTTGCTGGCCTTTTGCTCACATGTTCTTTCCTGCGTTATCCCCTGATTCTGTGGATAACCGTATTACCGCCTTTGAGTGAGCTGATACCGCTCGCCGCAGCCGAACGACCGAGCGCAGCGAGTCAGTGAGCGAGGAAGCGGAAGAGCGCCCAATACGCAAACCGCCTCTCCCCGCGCGTTGGCCGATTCATTAATGCA

>p3469
GGAATTCGAGCTCtttaatggtccttatacgAACGAATATTAAACAATGCGCAGTTAACGCTATTATACACAATAACTTTTAATGTGTGCCATATTAATTACAAGTGTGCAACATTAAATACAAGTGTGTAACGTTAATTTGCAAGTTTGCAACCATGTTCTTTAGTGTTTAATGGGTGCAACAAAGCTATTTAATGGTCCTTATACGAACGAATATTAAACAATGCGCAGTTAACGCTATTATACACAATAACTTTTAATGTGTGCCATATTAATTACggatcgcggccgcgatccGTGTGCAACATTAAATACAAGTGTGTAACNTTAATTTGCAAGTTTGCAACCATGTTCTTTAGTGTTTAATGGGTGCAACAAAGCTATTTAATGGTCCTTATACGAACGAATATTAAACAATGCGCAGTTAACGCTATTATACACAATAACTTTTAATGTGTGCCATATTAATTACAAGTGTGCAACATTAAATACAAGTGTGTAACGTTAATTTGCAAGTTTGCAACAATGTTctttagtgtttaatggGGAGGACCGAATACTAATAACGACACTTGCGGTCAAAAAGTAGAAGAACAAATGCTCAACGATGAGTGAATCAGGTTAGGGTAGTTGGAAAATTATACAGAATGTCTTTGGCAACACACCGGCCTTGCATGCCTGCAAGGCCTTGCAGAATACTGCATAGATAACAAACGCATCAAACACAACTGGTGGCACTATTTCAATCATGTCGAGGATAAATAAATAGAAGTGCTTTGTTGTTGTTGTTAGTGGTGCTAGTACCTACTGTTGCTAATATAAACGGATGAATAGTCCTTTGCTTAAGCTAGTGTTTGAAGATCTGTCAAAAATCAGCACCGCGAGGGGGTGAGGAGAGGAGAACATAGAGTCAACATTAGGGAATACTTACGCCACCACCACTTACGAAGTGAGAAGTGCGTGTAGGCGCACTCCACACAGCGGAAGAGGCAAACAATGGGACCCATAAAGGTGGAGGATCAAGATTGTGTACATTTAACGAGAAGAAGGCGTGTTGATGAGTTGTACTGTTGATCTCACTAGCTCATCTTACACGTGACGGTTCATACATAGTCACGTAAGGACAGACAGGCACCTCAATACATCCCACATCATGGTACGCGTGTCCCTCATATACCCTTCCCACCTCCTCTACTATCCGTGGCTCTCTGAATAGAGTGGCGCGCGGATGTACACAAACGTGGAAGAAAAAAAAAAAAATTAAAGAAAACAACAACAAAACATAAACACAAAAGAACAAAATGACAGAAGGACGAAGGAGAAAGGGGACGAGAAACAAACATCTTCATTACCTACTGCTAATGACGAACGGGAAATGTTCGAATTAGCCCTCCCACACATAACCAGAGGGCAgCAATTCACGAATCCCAACTGCCGTCGGCTGTCCATCACTGTCCTTCACTATGGCCTTGATCCCAGGATGCAGATCGAGAAGCACCTGTCGGCACCGTCCGCAGGGGCTCAAGATGCCCCTGTTCTCATTTCCGATCGCGACGATACAAGTCAGGTTGCCAGCTGCCGCAGCAGCAGCAGTGCCCAGCACCACGAGTTCTGCACAAGGTCCCCCAGTAAAATGATATACATTGACACCAGTGAAGATGCGGCCGTCGCTAGAGAGAGCTGCGCTGGCGACGCTGTAGTCTTCAGAGATGGGGATGCTGTTGATTGTAGCCGTTGCTCTTTCAATGAGGGTGGATTCTTCTTGAGACAAAGGCATATGCACTAGTAGCTTATTTTATGGCAGCAACGAGACCTTACGTAAAGCAAAACTAAATAAGAGCGGAGACTGCAATGCAGAGTAAAAAAAAAAAAAACATGAATTTCAGAAGACCTTGCTGTGCCCGGGCTCTGAGAGCGGTCAGTTGCTCTCCTGCTCCGTACGCCGTAAGCGCTACTTTTACTGCTTAATCTTTCCTATATAAGATATATTTCTATTACTATATATACTTTTTTAACTTTATCATTATTATCCTATTGTGTGTTGTATTGACTTTACAATAAAACATATTATATCTAACATGTCAAAAGCATCGGCTCTTCAATACAGTTACCCGTCCCTTATCAACACAGTACAATATACTCTGTCATGACAATAAGTATATATAAGAGCCAGAATGCACCCGCGCTGGGTGGAAAGCTAGCTTGCTCTAGAACTGCCTGCGTCAGATTCTCGCATGCCAGAGATCCTATTTTTGGCAATCAAATCATTCCGGATACTGCGATTTTAAGTGTTGTTCCATTCCATCACGGTTTTGGAATGTTTACTACACTCGGATATTTGATATGTGGATTTCGAGTCGTCTTAATGTATAGATTTGAAGAAGAGCTGTTTTTACGATCCCTTCAGGATTACAAAATTCAAAGTGCGTTGCTAGTACCAACCCTATTTTCATTCTTCGCCAAAAGCACTCTGATTGACAAATACGATTTATCTAATTTACACGAAATTGCTTCTGGGGGCGCACCTCTTTCGAAAGAAGTCGGGGAAGCGGTTGCAAAACGCTTCCATCTTCCAGGGATACGACAAGGATATGGGCTCACTGAGACTACATCAGCTATTCTGATTACACCCGAGGGGGATGATAAACCGGGCGCGGTCGGTAAAGTTGTTCCATTTTTTGAAGCGAAGGTTGTGGATCTGGATACCGGGAAATCTAGAGTCATTGGGGTTAAGCGGAAAGGTGTGTGTCAGTAGGTTGTGAGGTGAAAGCGTTTTCAGATGCATAGTGAGCTTAATGTCCTTTTCACAGTATATCGTGTCTGATAGGTATCTCTTATTAGTATAGTCGAATACTAGTCAATAGTGCGTTTTGTGCAAAATGTCCATTTTGTGGCAGTGATGGGGTTGTTTTATGCTATTCCGTGTCTCTGGGTGGGCGTGCATTGAAAATAGGGGTTATCGGGTGAGGGATCTCCCTATCAGTGATAGAGATCTCCCTATCAGTGATAGAGATCCCTGAGTACTGAGTTTAACATGTTCTCGTCCCGGGCTGCACGCGCCTTCGAGTTTTTTTTCCTTTTCCCCATTTTTTTCAACTTGAAGACTTCAATTACACCAAAAAGTAAAATTCACAAGCTTCCGCCGCCATGGCTTCTAACTTTACTCAGTTCGTTCTCGTCGACAATGGCGGAACTGGCGACGTGACTGTCGCCCCAAGCAACTTCGCTAACGGGATCGCTGAATGGATCAGCTCTAACTCGCGTTCACAGGCTTACAAAGTAACCTGTAGCGTTCGTCAGAGCTCTGCGCAGAATCGCAAATACACCATCAAAGTCGAGGTGCCTAAAGGCGCCTGGCGTTCGTACTTAAATATGGAACTAACCATTCCAATTTTCGCCACGAATTCCGACTGCGAGCTTATTGTTAAGGCAATGCAAGGTCTCCTAAAAGATGGAAACCCGATTCCCTCAGCAATCGCAGCAAACTCCGGCATCTACggatcaggttctcaCATGGTGAGCAAGGGCGAGGAGCTGTTCACCGGGGTGGTGCCCATCCTGGTCGAGCTGGACGGCGACGTAAACGGCCACAAGTTCAGCGTGTCCGGCGAGGGCGAGGGCGATGCCACCTACGGCAAGCTGACCCTGAAGTTCATCTGCACCACCGGCAAGCTGCCCGTGCCCTGGCCCACCCTCGTGACCACCTTCGGCTACGGCCTGCAGTGCTTCGCCCGCTACCCCGACCACATGAAGCAGCACGACTTCTTCAAGTCCGCCATGCCCGAAGGCTACGTCCAGGAGCGCACCATCTTCTTCAAGGACGACGGCAACTACAAGACCCGCGCCGAGGTGAAGTTCGAGGGCGACACCCTGGTGAACCGCATCGAGCTGAAGGGCATCGACTTCAAGGAGGACGGCAACATCCTGGGGCACAAGCTGGAGTACAACTACAACAGCCACAACGTCTATATCATGGCCGACAAGCAGAAGAACGGCATCAAGGTGAACTTCAAGATCCGCCACAACATCGAGGACGGCAGCGTGCAGCTCGCCGACCACTACCAGCAGAACACCCCCATCGGCGACGGCCCCGTGCTGCTGCCCGACAACCACTACCTGAGCTACCAGTCCGCCCTGAGCAAAGACCCCAACGAGAAGCGCGATCACATGGTCCTGCTGGAGTTCGTGACCGCCGCCGGGATCACTCTCGGCATGGACGAGCTGTACAAGGGTGGACGCGGAGGTCGTGGAGGTCGTGGTCACAAACGTTCACGCGAGTAAGGATCCTGCCCATTTAGTTGGCTTTTCCCTTGTCTCGTGTCTTTTCCGTGGAAAGGTTCCCGGAGTAATCTGATGGCACAGCAGGGAGGTGCGCCTGCAGGTTGGTTAGGAAGGGGGGATGATGTAAAAGAAGAAAATGGGGGGATATCTTATGTTTAAGAGGATAAATAATGTGAAGGGGCTTTATATGCTTGCTTGGTTGTCTCGTTGGTGCATGGGGAATCTGCATGTTTGCTTTGGAGCACGCGTGGTACATCAATGGGATCATATCTTGCTGCCTCCCGCAGCTCACCGTGCGAGCTGCCGGGACCCCGTTTCTCATAGGCGTGTGCACCTTCCGTCTGAGACCTGTAAATGGTTAAAAAGGAATATATAATTACCTTTTGAAAAGTGGTAAAAAACGAATATATCTTTTTTTTTGGTTTTAATACGCTCTTTTGTGTGTATGAGAGGAATAAATAAGTGTGTGTGTGTGTGTGTGTTGTTGTTGTTGAAAAAATGAAGGACACGAAAGCGCTCATTAAGGGTGGGGATACACCAGGCATAATTATCCGAAAATATTTTGATGCACCAAATAAGTGAACATACTGACGAAATCAAAGAGTTGGAGGATGGATAGGGAGGCCTCATTGGCAGTGGTAAATTGATTTGACTTGAATATGATACCCTCTTACTGTTTCATTGCCACTACAAGTTGGTTTCCTTCCCCTGCAGGCATGCAAGCTAGCTTGTATTCTATAGTGTCACCTAAATCGTATGTGTATGATACATAAGGTTATGTATTAATTGTAGCCGCGTTCTAACGACAATATGTACAAGCCTAATTGTGTAGCATCTGGCTTACTGAAGCAGACCCTATCATCTCTCTCGTAAACTGCCGTCAGAGTCGGTTTGGTTGGACGAACCTTCTGAGTTTCTGGTAACGCCGTTCCGCACCCCGGAAATGGTCAGCGAACCAATCAGCAGGGTCATCGCTAGCCAGATCCTCTACGCCGGACGCATCGTGGCCGGCATCACCGGCGCCACAGGTGCGGTTGCTGGCGCCTATATCGCCGACATCACCGATGGGGAAGATCGGGCTCGCCACTTCGGGCTCATGAGCGCTTGTTTCGGCGTGGGTATGGTGGCAGGCCCCGTGGCCGGGGGACTGTTGGGCGCCATCTCCTTGCACCATTCCTTGCGGCGGCGGTGCTCAACGGCCTCAACCTACTACTGGGCTGCTTCCTAATGCAGGAGTCGCATAAGGGAGAGCGTCGATATGGTGCACTCTCAGTACAATCTGCTCTGATGCCGCATAGTTAAGCCAGCCCCGACACCCGCCAACACCCGCTGACGCGCCCTGACGGGCTTGTCTGCTCCCGGCATCCGCTTACAGACAAGCTGTGACCGTCTCCGGGAGCTGCATGTGTCAGAGGTTTTCACCGTCATCACCGAAACGCGCGAGACGAAAGGGCCTCGTGATACGCCTATTTTTATAGGTTAATGTCATGATAATAATGGTTTCTTAGACGTCAGGTGGCACTTTTCGGGGAAATGTGCGCGGAACCCCTATTTGTTTATTTTTCTAAATACATTCAAATATGTATCCGCTCATGAGACAATAACCCTGATAAATGCTTCAATAATATTGAAAAAGGAAGAGTATGAGTATTCAACATTTCCGTGTCGCCCTTATTCCCTTTTTTGCGGCATTTTGCCTTCCTGTTTTTGCTCACCCAGAAACGCTGGTGAAAGTAAAAGATGCTGAAGATCAGTTGGGTGCACGAGTGGGTTACATCGAACTGGATCTCAACAGCGGTAAGATCCTTGAGAGTTTTCGCCCCGAAGAACGTTTTCCAATGATGAGCACTTTTAAAGTTCTGCTATGTGGCGCGGTATTATCCCGTATTGACGCCGGGCAAGAGCAACTCGGTCGCCGCATACACTATTCTCAGAATGACTTGGTTGAGTACTCACCAGTCACAGAAAAGCATCTTACGGATGGCATGACAGTAAGAGAATTATGCAGTGCTGCCATAACCATGAGTGATAACACTGCGGCCAACTTACTTCTGACAACGATCGGAGGACCGAAGGAGCTAACCGCTTTTTTGCACAACATGGGGGATCATGTAACTCGCCTTGATCGTTGGGAACCGGAGCTGAATGAAGCCATACCAAACGACGAGCGTGACACCACGATGCCTGTAGCAATGGCAACAACGTTGCGCAAACTATTAACTGGCGAACTACTTACTCTAGCTTCCCGGCAACAATTAATAGACTGGATGGAGGCGGATAAAGTTGCAGGACCACTTCTGCGCTCGGCCCTTCCGGCTGGCTGGTTTATTGCTGATAAATCTGGAGCCGGTGAGCGTGGGTCTCGCGGTATCATTGCAGCACTGGGGCCAGATGGTAAGCCCTCCCGTATCGTAGTTATCTACACGACGGGGAGTCAGGCAACTATGGATGAACGAAATAGACAGATCGCTGAGATAGGTGCCTCACTGATTAAGCATTGGTAACTGTCAGACCAAGTTTACTCATATATACTTTAGATTGATTTAAAACTTCATTTTTAATTTAAAAGGATCTAGGTGAAGATCCTTTTTGATAATCTCATGACCAAAATCCCTTAACGTGAGTTTTCGTTCCACTGAGCGTCAGACCCCGTAGAAAAGATCAAAGGATCTTCTTGAGATCCTTTTTTTCTGCGCGTAATCTGCTGCTTGCAAACAAAAAAACCACCGCTACCAGCGGTGGTTTGTTTGCCGGATCAAGAGCTACCAACTCTTTTTCCGAAGGTAACTGGCTTCAGCAGAGCGCAGATACCAAATACTGTCCTTCTAGTGTAGCCGTAGTTAGGCCACCACTTCAAGAACTCTGTAGCACCGCCTACATACCTCGCTCTGCTAATCCTGTTACCAGTGGCTGCTGCCAGTGGCGATAAGTCGTGTCTTACCGGGTTGGACTCAAGACGATAGTTACCGGATAAGGCGCAGCGGTCGGGCTGAACGGGGGGTTCGTGCACACAGCCCAGCTTGGAGCGAACGACCTACACCGAACTGAGATACCTACAGCGTGAGCTATGAGAAAGCGCCACGCTTCCCGAAGGGAGAAAGGCGGACAGGTATCCGGTAAGCGGCAGGGTCGGAACAGGAGAGCGCACGAGGGAGCTTCCAGGGGGAAACGCCTGGTATCTTTATAGTCCTGTCGGGTTTCGCCACCTCTGACTTGAGCGTCGATTTTTGTGATGCTCGTCAGGGGGGCGGAGCCTATGGAAAAACGCCAGCAACGCGGCCTTTTTACGGTTCCTGGCCTTTTGCTGGCCTTTTGCTCACATGTTCTTTCCTGCGTTATCCCCTGATTCTGTGGATAACCGTATTACCGCCTTTGAGTGAGCTGATACCGCTCGCCGCAGCCGAACGACCGAGCGCAGCGAGTCAGTGAGCGAGGAAGCGGAAGAGCGCCCAATACGCAAACCGCCTCTCCCCGCGCGTTGGCCGATTCATTAATGCA

>p3665
AGGCATGCAAGCTAGCGATATCGAATTCGAGCTCATATAGTTGGTATGTATTCTAATTCCAGACTACTGGCGTGGATAAACATGTCCCCTGATTAAAAGGAAAGATTCCATAGCCCATTAGTGCAAAGATAATTGGTACACCGTCAAAAACACATGGGAGACCACACGATACGACACTGTGACCGTAGCATCAATTCCGCACTCGATATAACTCTATCGAAGAACTTCCATGGTACAAACTGGTCGCCACGGTCTGCTCCACACGGAGATCATCGTATCATTTTTATCGATAGCGGCCGCTATCGATGTATGCCTTGGCCCTGATGGCATGCCAATTTCACTACAACGGACTATGTGGACCCCGTTATCATGGAAATGCGCTAGTTGGAGGAAGTTAGACCGCGCCGGAAAAGAGAGGGGTAGAGAAAATGACAACTTGGAAGATATCCACACACGCACGGTGAAACGTTAGCAACAATTATTAGGGAAGCACGCTTGCCCTAGTCCCACGAGTAACCAAGACTCCAAAAGCCTTTCTGGCACAGAGAGCGAGCCGAAATGGAAAAGAGAAACAATGCCTGCACTAACACTACTGAGCGATTCGCCTCGCCGCGGAGGACCGAATACTAATAACGACACTTGCGGTCAAAAAGTAGAAGAACAAATGCTCAACGATGAGTGAATCAGGTTAGGGTAGTTGGAAAATTATACAGAATGTCTTTGGCAACACACCGGCnnnCTTGCATGCCTGCAAGGCCTTGCAGAATACTGCATAGATAACAAACGCATCAAACACAACTGGTGGCACTATTTCAATCATGTCGACACACCAAGACGAGAAAATTTGAGTTAAACAAGATGCCTACAACCCTATATTTATTATCTTCAAGTGATCTTCTCTTCTCTTGTGCGCTGTACGTAAATGTGTTGCAAATAAGGCATAGGGCTGAGTACAGGCACCACACGCGAGGAAAATCATAAGCACTAGCCGTGTCAACTCACAGCGACTACAGAACAATTTTGGCCACACAACCCGGTGTTAGGATCTCCGAGGCCTGGGACCCGTGGGCCGCCGTCGGACCGGCGGTGTTGGTCGTTCGAATTAGCCCTCCCACACATAACCAGAGGGCAgCAATTCACGAATCCCAACTGCCGTCGGCTGTCCATCACTGTCCTTCACTATGGCCTTGATCCCAGGATGCAGATCGAGAAGCACCTGTCGGCACCGTCCGCAGGGGCTCAAGATGCCCCTGTTCTCATTTCCGATCGCGACGATACAAGTCAGGTTGCCAGCTGCCGCAGCAGCAGCAGTGCCCAGCACCACGAGTTCTGCACAAGGTCCCCCAGTAAAATGATATACATTGACACCAGTGAAGATGCGGCCGTCGCTAGAGAGAGCTGCGCTGGCGACGCTGTAGTCTTCAGAGATGGGGATGCTGTTGATTGTAGCCGTTGCTCTTTCAATGAGGGTGGATTCTTCTTGAGACAAAGGCATATGCACTAGTAGCTTATTTTATGGCAGCAACGAGACCTTACGTAAAGCAAAACTAAATAAGAGCGGAGACTGCAATGCAGAGTAAAAAAAAAAAAAACATGAATTTCAGAAGACCTTGCTGTGCCCGGGCTCTGAGAGCGGTCAGTTGCTCTCCTGCTCCGTACGCCGTAAGCGCTACTTTTACTGCTTAATCTTTCCTATATAAGATATATTTCTATTACTATATATACTTTTTTAACTTTATCATTATTATCCTATTGTGTGTTGTATTGACTTTACAATAAAACATATTATATCTAACATGTCAAAAGCATCGGCTCTTCAATACAGTTACCCGTCCCTTATCAACACAGTACAATATACTCTGTCATGACAATAAGTATATATAAGAGCCAGAATGCACCCGCGCTGGGTGGAAAGCTAGCTTGCTCTAGAAGCTCCAGCTTTTGTTCCCTTTAGTGAGGGTTAATTGCGCGCTTGGCGTAATCATGGTCATAGCTGTTTCCTGTGTGAAATTGTTATCCGCTCACAATTCCACACAACATACGAGCCGGAAGCATAAAGTGTAAAGCCTGGGGTGCCTAATGAGTGAGCTAACTCACATTAATTGCGTTGCGCTCACTGCCCGCTTTCCAGTCGGGAAACCTGTCGTGCCAGCTGCATTAATGAATCGGCCAACGCGCGGGGAGAGGCGGTTTGCGTATTGGGCGCTCTTCCGCTTCCTCGCTCACTGACTCGCTGCGCTCGGTCGTTCGGCTGCGGCGAGCGGTATCAGCTCACTCAAAGGCGGTAATACGGTTATCCACAGAATCAGGGGATAACGCAGGAAAGAACATGTGAGCAAAAGGCCAGCAAAAGGCCAGGAACCGTAAAAAGGCCGCGTTGCTGGCGTTTTTCCATAGGCTCCGCCCCCCTGACGAGCATCACAAAAATCGACGCTCAAGTCAGAGGTGGCGAAACCCGACAGGACTATAAAGATACCAGGCGTTTCCCCCTGGAAGCTCCCTCGTGCGCTCTCCTGTTCCGACCCTGCCGCTTACCGGATACCTGTCCGCCTTTCTCCCTTCGGGAAGCGTGGCGCTTTCTCATAGCTCACGCTGTAGGTATCTCAGTTCGGTGTAGGTCGTTCGCTCCAAGCTGGGCTGTGTGCACGAACCCCCCGTTCAGCCCGACCGCTGCGCCTTATCCGGTAACTATCGTCTTGAGTCCAACCCGGTAAGACACGACTTATCGCCACTGGCAGCAGCCACTGGTAACAGGATTAGCAGAGCGAGGTATGTAGGCGGTGCTACAGAGTTCTTGAAGTGGTGGCCTAACTACGGCTACACTAGAAGGACAGTATTTGGTATCTGCGCTCTGCTGAAGCCAGTTACCTTCGGAAAAAGAGTTGGTAGCTCTTGATCCGGCAAACAAACCACCGCTGGTAGCGGTGGTTTTTTTGTTTGCAAGCAGCAGATTACGCGCAGAAAAAAAGGATCTCAAGAAGATCCTTTGATCTTTTCTACGGGGTCTGACGCTCAGTGGAACGAAAACTCACGTTAAGGGATTTTGGTCATGAGATTATCAAAAAGGATCTTCACCTAGATCCTTTTAAATTAAAAATGAAGTTTTAAATCAATCTAAAGTATATATGAGTAAACTTGGTCTGACAGTTACCAATGCTTAATCAGTGAGGCACCTATCTCAGCGATCTGTCTATTTCGTTCATCCATAGTTGCCTGACTCCCCGTCGTGTAGATAACTACGATACGGGAGGGCTTACCATCTGGCCCCAGTGCTGCAATGATACCGCGAGACCCACGCTCACCGGCTCCAGATTTATCAGCAATAAACCAGCCAGCCGGAAGGGCCGAGCGCAGAAGTGGTCCTGCAACTTTATCCGCCTCCATCCAGTCTATTAATTGTTGCCGGGAAGCTAGAGTAAGTAGTTCGCCAGTTAATAGTTTGCGCAACGTTGTTGCCATTGCTACAGGCATCGTGGTGTCACGCTCGTCGTTTGGTATGGCTTCATTCAGCTCCGGTTCCCAACGATCAAGGCGAGTTACATGATCCCCCATGTTGTGCAAAAAAGCGGTTAGCTCCTTCGGTCCTCCGATCGTTGTCAGAAGTAAGTTGGCCGCAGTGTTATCACTCATGGTTATGGCAGCACTGCATAATTCTCTTACTGTCATGCCATCCGTAAGATGCTTTTCTGTGACTGGTGAGTACTCAACCAAGTCATTCTGAGAATAGTGTATGCGGCGACCGAGTTGCTCTTGCCCGGCGTCAATACGGGATAATACCGCGCCACATAGCAGAACTTTAAAAGTGCTCATCATTGGAAAACGTTCTTCGGGGCGAAAACTCTCAAGGATCTTACCGCTGTTGAGATCCAGTTCGATGTAACCCACTCGTGCACCCAACTGATCTTCAGCATCTTTTACTTTCACCAGCGTTTCTGGGTGAGCAAAAACAGGAAGGCAAAATGCCGCAAAAAAGGGAATAAGGGCGACACGGAAATGTTGAATACTCATACTCTTCCTTTTTCAATATTATTGAAGCATTTATCAGGGTTATTGTCTCATGAGCGGATACATATTTGAATGTATTTAGAAAAATAAACAAATAGGGGTTCCGCGCACATTTCCCCGAAAAGTGCCACCTGACGCGCCCTGTAGCGGCGCATTAAGCGCGGCGGGTGTGGTGGTTACGCGCAGCGTGACCGCTACACTTGCCAGCGCCCTAGCGCCCGCTCCTTTCGCTTTCTTCCCTTCCTTTCTCGCCACGTTCGCCGGCTTTCCCCGTCAAGCTCTAAATCGGGGGCTCCCTTTAGGGTTCCGATTTAGTGCTTTACGGCACCTCGACCCCAAAAAACTTGATTAGGGTGATGGTTCACGTAGTGGGCCATCGCCCTGATAGACGGTTTTTCGCCCTTTGACGTTGGAGTCCACGTTCTTTAATAGTGGACTCTTGTTCCAAACTGGAACAACACTCAACCCTATCTCGGTCTATTCTTTTGATTTATAAGGGATTTTGCCGATTTCGGCCTATTGGTTAAAAAATGAGCTGATTTAACAAAAATTTAACGCGAATTTTAACAAAATATTAACGCTTACAATTTCCATTCGCCATTCAGGCTGCGCAACTGTTGGGAAGGGCGATCGGTGCGGGCCTCTTCGCTATTACGCCAGCTGGCGAAAGGGGGATGTGCTGCAAGGCGATTAAGTTGGGTAACGCCAGGGTTTTCCCAGTCACGACGTTGTAAAACGACGGCCAGTGAGCGCGCGTAATACGACTCACTATAGGGCGAATTCAGGTACCGTCATTGGGGTTAAGCGGAAAGGTGTGTGTCAGTAGGTTGTGAGGTGAAAGCGTTTTCAGATGCATAGTGAGCTTAATGTCCTTTTCACAGTATATCGTGTCTGATAGGTATCTCTTATTAGTATAGTCGAATACTAGTCAATAGTGCGTTTTGTGCAAAATGTCCATTTTGTGGCAGTGATGGGGTTGTTTTATGCTATTCCGTGTCTCTGGGTGGGCGTGCATTGAAAATAGGGGTTATCGGGTGAGGGATCTCCCTATCAGTGATAGAGATCACTCCCTATCAGTGATAGATTCTTCTCCCTATCAGTGATAGAAGATCTCCCTATCAGTGATAGAGATCCCTGAGTACTGAGTTTAACATGTTCTCGTCCCGGGTTCGAATCGAGCTTTCCGCCACCATGTACAGCCAACCTTTTACTCAAAACAGTCTGTACGGCGCTCCTAATATGATGCCCTATCAGAACATGATGCCGCCTCAGGTGTCCCAGCATGGGAACCCTGGAATGATGCAGAACTACGGTAACCCTGGCCAAGGCAGGGGTGGTTTTGACGCTCAAAAGCAACCACAGCAGCTACAGATCGGTCGTCAGATGGTGCAGCGCCCGCCGCGGACTCGCAATAACGAAATAGGGGAGGTGAGCCGTGTCATTCATATGCGTAATATAACGCCCAACGTGACTCAGTTGAGCATACAAAACCTTGTGCAGAATTTTGGAAATATCAAGCACATTGTGATGCTTCGGCAGATGAACCAGGCGCTCGTAGAGATGGAATCCACCAAGAGCGCTCAGCAACTGGTAGATTTTTTCCGAGAGGCCGGGTACGCTGAGATTGACGGCCGCCGTGTATACATTCGGTACAGCAATCACCAGGAGCTCACCGCCACGCAGCACACAAGCAAAACGCTGCTGGTGTCTATGTTCAATACCCAATACGATGTCTCTGCTGCCACGTCTATCACCCCCATGATTGTTTATCAGATCCATGGTGAGCAAGGGCGAGGAGCTGTTCACCGGGGTGGTGCCCATCCTGGTCGAGCTGGACGGCGACGTAAACGGCCACAAGTTCAGCGTGTCCGGCGAGGGCGAGGGCGATGCCACCTACGGCAAGCTGACCCTGAAGTTCATCTGCACCACCGGCAAGCTGCCCGTGCCCTGGCCCACCCTCGTGACCACCTTCGGCTACGGCCTGCAGTGCTTCGCCCGCTACCCCGACCACATGAAGCAGCACGACTTCTTCAAGTCCGCCATGCCCGAAGGCTACGTCCAGGAGCGCACCATCTTCTTCAAGGACGACGGCAACTACAAGACCCGCGCCGAGGTGAAGTTCGAGGGCGACACCCTGGTGAACCGCATCGAGCTGAAGGGCATCGACTTCAAGGAGGACGGCAACATCCTGGGGCACAAGCTGGAGTACAACTACAACAGCCACAACGTCTATATCATGGCCGACAAGCAGAAGAACGGCATCAAGGTGAACTTCAAGATCCGCCACAACATCGAGGACGGCAGCGTGCAGCTCGCCGACCACTACCAGCAGAACACCCCCATCGGCGACGGCCCCGTGCTGCTGCCCGACAACCACTACCTGAGCTACCAGTCCGCCCTGAGCAAAGACCCCAACGAGAAGCGCGATCACATGGTCCTGCTGGAGTTCGTGACCGCCGCCGGGATCACTCTCGGCATGGACGAGCTGTACAAGTAATGATCTGATAAACAATCATGGGGGTGATAGACGTGGCAGCAGAGACATCGTATTGGGTATTGAACATAGACACCAGCAGCGTTTTGCTTGTGTGCTGCGTGGCGGTGAGCTCCTGGTGATTGCTGTACCGAATGTATACACGGCGGCCGTCAATCTCAGCGTACCCGGCCTCTCGGAAAAAATCTACCAGTTGCTGAGCGCTCTTGGTGGATTCCATCTCTACGAGCGCCTGGTTCATCTGCCGAAGCATCACAATGTGCTTGATATTTCCAAAATTCTGCACAAGGTTTTGTATGCTCAACTGAGTCACGTTGGGCGTTATATTACGCATATGAATGACACGGCTCACCTCCCCTATTTCGTTATTGCGAGTCCGCGGCGGGCGCTGCACCATCTGACGACCGATCTGTAGCTGCTGTGGTTGCTTTTGAGCGTCAAAACCACCCCTGCCTTGGCCAGGGTTACCGTAGTTCTGCATCATTCCAGGGTTCCCATGCTGGGACACCTGAGGCGGCATCATGTTCTGATAGGGCATCATATTAGGAGCGCCGTACAGACTGTTTTGAGTAAAAGGTTGGCTGTACATGGTGGCGGAAAGCTAACCTCAGAAACCTCAGAAATCACTAGATGATCCTGCCCATTTAGTTGGCTTTTCCCTTGTCTCGTGTCTTTTCCGTGGAAAGGTTCCCGGAGTAATCTGATGGCACAGCAGGGAGGTGCGCCTGCAGGTTGGTTAGGAAGGGGGGATGATGTAAAAGAAGAAAATGGGGGGATATCTTATGTTTAAGAGGATAAATAATGTGAAGGGGCTTTATATGCTTGCTTGGTTGTCTCGTTGGTGCATGGGGAATCTGCATGTTTGCTTTGGAGCACGCGTGGTACATCAATGGGATCATATCTTGCTGCCTCCCGCAGCTCACCGTGCGAGCTGCCGGGACCCCGTTTCTCATAGGCGTGTGCACCTTCCGTCTGAGACCTGTAAATGGTTAAAAAGGAATATATAATTACCTTTTGAAAAGTGGTAAAAAACGAATATATCTTTTTTTTTGGTTTTAATACGCTCTTTTGTGTGTATGAGAGGAATAAATAAGTGTGTGTGTGTGTGTGTGTTGTTGTTGTTGAAAAAATGAAGGACACGAAAGCGCTCATTAAGGGTGGGGATACACCAGGCATAATTATCCGAAAATATTTTGATGCACCAAATAAGTGAACATACTGACGAAATCAAAGAGTTGGAGGATGGATAGGGAGGCCTCATTGGCAGTGGTAAATTGATTTGACTTGAATATGATACCCTCTTACTGTTTCATTGCCACTACAAGTTGGTTTCCTTCCCCTGC

>p3666
AGGCATGCAAGCTAGCGATATCGAATTCGAGCTCATATAGTTGGTATGTATTCTAATTCCAGACTACTGGCGTGGATAAACATGTCCCCTGATTAAAAGGAAAGATTCCATAGCCCATTAGTGCAAAGATAATTGGTACACCGTCAAAAACACATGGGAGACCACACGATACGACACTGTGACCGTAGCATCAATTCCGCACTCGATATAACTCTATCGAAGAACTTCCATGGTACAAACTGGTCGCCACGGTCTGCTCCACACGGAGATCATCGTATCATTTTTATCGATAGCGGCCGCTATCGATGTATGCCTTGGCCCTGATGGCATGCCAATTTCACTACAACGGACTATGTGGACCCCGTTATCATGGAAATGCGCTAGTTGGAGGAAGTTAGACCGCGCCGGAAAAGAGAGGGGTAGAGAAAATGACAACTTGGAAGATATCCACACACGCACGGTGAAACGTTAGCAACAATTATTAGGGAAGCACGCTTGCCCTAGTCCCACGAGTAACCAAGACTCCAAAAGCCTTTCTGGCACAGAGAGCGAGCCGAAATGGAAAAGAGAAACAATGCCTGCACTAACACTACTGAGCGATTCGCCTCGCCGCGGAGGACCGAATACTAATAACGACACTTGCGGTCAAAAAGTAGAAGAACAAATGCTCAACGATGAGTGAATCAGGTTAGGGTAGTTGGAAAATTATACAGAATGTCTTTGGCAACACACCGGCnnnCTTGCATGCCTGCAAGGCCTTGCAGAATACTGCATAGATAACAAACGCATCAAACACAACTGGTGGCACTATTTCAATCATGTCGACACACCAAGACGAGAAAATTTGAGTTAAACAAGATGCCTACAACCCTATATTTATTATCTTCAAGTGATCTTCTCTTCTCTTGTGCGCTGTACGTAAATGTGTTGCAAATAAGGCATAGGGCTGAGTACAGGCACCACACGCGAGGAAAATCATAAGCACTAGCCGTGTCAACTCACAGCGACTACAGAACAATTTTGGCCACACAACCCGGTGTTAGGATCTCCGAGGCCTGGGACCCGTGGGCCGCCGTCGGACCGGCGGTGTTGGTCGTTCGAATTAGCCCTCCCACACATAACCAGAGGGCAgCAATTCACGAATCCCAACTGCCGTCGGCTGTCCATCACTGTCCTTCACTATGGCCTTGATCCCAGGATGCAGATCGAGAAGCACCTGTCGGCACCGTCCGCAGGGGCTCAAGATGCCCCTGTTCTCATTTCCGATCGCGACGATACAAGTCAGGTTGCCAGCTGCCGCAGCAGCAGCAGTGCCCAGCACCACGAGTTCTGCACAAGGTCCCCCAGTAAAATGATATACATTGACACCAGTGAAGATGCGGCCGTCGCTAGAGAGAGCTGCGCTGGCGACGCTGTAGTCTTCAGAGATGGGGATGCTGTTGATTGTAGCCGTTGCTCTTTCAATGAGGGTGGATTCTTCTTGAGACAAAGGCATATGCACTAGTAGCTTATTTTATGGCAGCAACGAGACCTTACGTAAAGCAAAACTAAATAAGAGCGGAGACTGCAATGCAGAGTAAAAAAAAAAAAAACATGAATTTCAGAAGACCTTGCTGTGCCCGGGCTCTGAGAGCGGTCAGTTGCTCTCCTGCTCCGTACGCCGTAAGCGCTACTTTTACTGCTTAATCTTTCCTATATAAGATATATTTCTATTACTATATATACTTTTTTAACTTTATCATTATTATCCTATTGTGTGTTGTATTGACTTTACAATAAAACATATTATATCTAACATGTCAAAAGCATCGGCTCTTCAATACAGTTACCCGTCCCTTATCAACACAGTACAATATACTCTGTCATGACAATAAGTATATATAAGAGCCAGAATGCACCCGCGCTGGGTGGAAAGCTAGCTTGCTCTAGAAGCTCCAGCTTTTGTTCCCTTTAGTGAGGGTTAATTGCGCGCTTGGCGTAATCATGGTCATAGCTGTTTCCTGTGTGAAATTGTTATCCGCTCACAATTCCACACAACATACGAGCCGGAAGCATAAAGTGTAAAGCCTGGGGTGCCTAATGAGTGAGCTAACTCACATTAATTGCGTTGCGCTCACTGCCCGCTTTCCAGTCGGGAAACCTGTCGTGCCAGCTGCATTAATGAATCGGCCAACGCGCGGGGAGAGGCGGTTTGCGTATTGGGCGCTCTTCCGCTTCCTCGCTCACTGACTCGCTGCGCTCGGTCGTTCGGCTGCGGCGAGCGGTATCAGCTCACTCAAAGGCGGTAATACGGTTATCCACAGAATCAGGGGATAACGCAGGAAAGAACATGTGAGCAAAAGGCCAGCAAAAGGCCAGGAACCGTAAAAAGGCCGCGTTGCTGGCGTTTTTCCATAGGCTCCGCCCCCCTGACGAGCATCACAAAAATCGACGCTCAAGTCAGAGGTGGCGAAACCCGACAGGACTATAAAGATACCAGGCGTTTCCCCCTGGAAGCTCCCTCGTGCGCTCTCCTGTTCCGACCCTGCCGCTTACCGGATACCTGTCCGCCTTTCTCCCTTCGGGAAGCGTGGCGCTTTCTCATAGCTCACGCTGTAGGTATCTCAGTTCGGTGTAGGTCGTTCGCTCCAAGCTGGGCTGTGTGCACGAACCCCCCGTTCAGCCCGACCGCTGCGCCTTATCCGGTAACTATCGTCTTGAGTCCAACCCGGTAAGACACGACTTATCGCCACTGGCAGCAGCCACTGGTAACAGGATTAGCAGAGCGAGGTATGTAGGCGGTGCTACAGAGTTCTTGAAGTGGTGGCCTAACTACGGCTACACTAGAAGGACAGTATTTGGTATCTGCGCTCTGCTGAAGCCAGTTACCTTCGGAAAAAGAGTTGGTAGCTCTTGATCCGGCAAACAAACCACCGCTGGTAGCGGTGGTTTTTTTGTTTGCAAGCAGCAGATTACGCGCAGAAAAAAAGGATCTCAAGAAGATCCTTTGATCTTTTCTACGGGGTCTGACGCTCAGTGGAACGAAAACTCACGTTAAGGGATTTTGGTCATGAGATTATCAAAAAGGATCTTCACCTAGATCCTTTTAAATTAAAAATGAAGTTTTAAATCAATCTAAAGTATATATGAGTAAACTTGGTCTGACAGTTACCAATGCTTAATCAGTGAGGCACCTATCTCAGCGATCTGTCTATTTCGTTCATCCATAGTTGCCTGACTCCCCGTCGTGTAGATAACTACGATACGGGAGGGCTTACCATCTGGCCCCAGTGCTGCAATGATACCGCGAGACCCACGCTCACCGGCTCCAGATTTATCAGCAATAAACCAGCCAGCCGGAAGGGCCGAGCGCAGAAGTGGTCCTGCAACTTTATCCGCCTCCATCCAGTCTATTAATTGTTGCCGGGAAGCTAGAGTAAGTAGTTCGCCAGTTAATAGTTTGCGCAACGTTGTTGCCATTGCTACAGGCATCGTGGTGTCACGCTCGTCGTTTGGTATGGCTTCATTCAGCTCCGGTTCCCAACGATCAAGGCGAGTTACATGATCCCCCATGTTGTGCAAAAAAGCGGTTAGCTCCTTCGGTCCTCCGATCGTTGTCAGAAGTAAGTTGGCCGCAGTGTTATCACTCATGGTTATGGCAGCACTGCATAATTCTCTTACTGTCATGCCATCCGTAAGATGCTTTTCTGTGACTGGTGAGTACTCAACCAAGTCATTCTGAGAATAGTGTATGCGGCGACCGAGTTGCTCTTGCCCGGCGTCAATACGGGATAATACCGCGCCACATAGCAGAACTTTAAAAGTGCTCATCATTGGAAAACGTTCTTCGGGGCGAAAACTCTCAAGGATCTTACCGCTGTTGAGATCCAGTTCGATGTAACCCACTCGTGCACCCAACTGATCTTCAGCATCTTTTACTTTCACCAGCGTTTCTGGGTGAGCAAAAACAGGAAGGCAAAATGCCGCAAAAAAGGGAATAAGGGCGACACGGAAATGTTGAATACTCATACTCTTCCTTTTTCAATATTATTGAAGCATTTATCAGGGTTATTGTCTCATGAGCGGATACATATTTGAATGTATTTAGAAAAATAAACAAATAGGGGTTCCGCGCACATTTCCCCGAAAAGTGCCACCTGACGCGCCCTGTAGCGGCGCATTAAGCGCGGCGGGTGTGGTGGTTACGCGCAGCGTGACCGCTACACTTGCCAGCGCCCTAGCGCCCGCTCCTTTCGCTTTCTTCCCTTCCTTTCTCGCCACGTTCGCCGGCTTTCCCCGTCAAGCTCTAAATCGGGGGCTCCCTTTAGGGTTCCGATTTAGTGCTTTACGGCACCTCGACCCCAAAAAACTTGATTAGGGTGATGGTTCACGTAGTGGGCCATCGCCCTGATAGACGGTTTTTCGCCCTTTGACGTTGGAGTCCACGTTCTTTAATAGTGGACTCTTGTTCCAAACTGGAACAACACTCAACCCTATCTCGGTCTATTCTTTTGATTTATAAGGGATTTTGCCGATTTCGGCCTATTGGTTAAAAAATGAGCTGATTTAACAAAAATTTAACGCGAATTTTAACAAAATATTAACGCTTACAATTTCCATTCGCCATTCAGGCTGCGCAACTGTTGGGAAGGGCGATCGGTGCGGGCCTCTTCGCTATTACGCCAGCTGGCGAAAGGGGGATGTGCTGCAAGGCGATTAAGTTGGGTAACGCCAGGGTTTTCCCAGTCACGACGTTGTAAAACGACGGCCAGTGAGCGCGCGTAATACGACTCACTATAGGGCGAATTCAGGTACCGTCATTGGGGTTAAGCGGAAAGGTGTGTGTCAGTAGGTTGTGAGGTGAAAGCGTTTTCAGATGCATAGTGAGCTTAATGTCCTTTTCACAGTATATCGTGTCTGATAGGTATCTCTTATTAGTATAGTCGAATACTAGTCAATAGTGCGTTTTGTGCAAAATGTCCATTTTGTGGCAGTGATGGGGTTGTTTTATGCTATTCCGTGTCTCTGGGTGGGCGTGCATTGAAAATAGGGGTTATCGGGTGAGGGATCTCCCTATCAGTGATAGAGATCACTCCCTATCAGTGATAGATTCTTCTCCCTATCAGTGATAGAAGATCTCCCTATCAGTGATAGAGATCCCTGAGTACTGAGTTTAACATGTTCTCGTCCCGGGTTCGAATCGCGACACCTGCCAATAGCTGTTTAAACGGATCCATGGTGAGCAAGGGCGAGGAGCTGTTCACCGGGGTGGTGCCCATCCTGGTCGAGCTGGACGGCGACGTAAACGGCCACAAGTTCAGCGTGTCCGGCGAGGGCGAGGGCGATGCCACCTACGGCAAGCTGACCCTGAAGTTCATCTGCACCACCGGCAAGCTGCCCGTGCCCTGGCCCACCCTCGTGACCACCTTCGGCTACGGCCTGCAGTGCTTCGCCCGCTACCCCGACCACATGAAGCAGCACGACTTCTTCAAGTCCGCCATGCCCGAAGGCTACGTCCAGGAGCGCACCATCTTCTTCAAGGACGACGGCAACTACAAGACCCGCGCCGAGGTGAAGTTCGAGGGCGACACCCTGGTGAACCGCATCGAGCTGAAGGGCATCGACTTCAAGGAGGACGGCAACATCCTGGGGCACAAGCTGGAGTACAACTACAACAGCCACAACGTCTATATCATGGCCGACAAGCAGAAGAACGGCATCAAGGTGAACTTCAAGATCCGCCACAACATCGAGGACGGCAGCGTGCAGCTCGCCGACCACTACCAGCAGAACACCCCCATCGGCGACGGCCCCGTGCTGCTGCCCGACAACCACTACCTGAGCTACCAGTCCGCCCTGAGCAAAGACCCCAACGAGAAGCGCGATCACATGGTCCTGCTGGAGTTCGTGACCGCCGCCGGGATCACTCTCGGCATGGACGAGCTGTACAAGTAATGATCAATTTAAATAAGCTTGTTAACCTCAGAAATCACTAGATGATCCTGCCCATTTAGTTGGCTTTTCCCTTGTCTCGTGTCTTTTCCGTGGAAAGGTTCCCGGAGTAATCTGATGGCACAGCAGGGAGGTGCGCCTGCAGGTTGGTTAGGAAGGGGGGATGATGTAAAAGAAGAAAATGGGGGGATATCTTATGTTTAAGAGGATAAATAATGTGAAGGGGCTTTATATGCTTGCTTGGTTGTCTCGTTGGTGCATGGGGAATCTGCATGTTTGCTTTGGAGCACGCGTGGTACATCAATGGGATCATATCTTGCTGCCTCCCGCAGCTCACCGTGCGAGCTGCCGGGACCCCGTTTCTCATAGGCGTGTGCACCTTCCGTCTGAGACCTGTAAATGGTTAAAAAGGAATATATAATTACCTTTTGAAAAGTGGTAAAAAACGAATATATCTTTTTTTTTGGTTTTAATACGCTCTTTTGTGTGTATGAGAGGAATAAATAAGTGTGTGTGTGTGTGTGTGTTGTTGTTGTTGAAAAAATGAAGGACACGAAAGCGCTCATTAAGGGTGGGGATACACCAGGCATAATTATCCGAAAATATTTTGATGCACCAAATAAGTGAACATACTGACGAAATCAAAGAGTTGGAGGATGGATAGGGAGGCCTCATTGGCAGTGGTAAATTGATTTGACTTGAATATGATACCCTCTTACTGTTTCATTGCCACTACAAGTTGGTTTCCTTCCCCTGC

>p3667
CACCTAAATTGTAAGCGTTAATATTTTGTTAAAATTCGCGTTAAATTTTTGTTAAATCAGCTCATTTTTTAACCAATAGGCCGAAATCGGCAAAATCCCTTATAAATCAAAAGAATAGACCGAGATAGGGTTGAGTGTTGTTCCAGTTTGGAACAAGAGTCCACTATTAAAGAACGTGGACTCCAACGTCAAAGGGCGAAAAACCGTCTATCAGGGCGATGGCCCACTACGTGAACCATCACCCTAATCAAGTTTTTTGGGGTCGAGGTGCCGTAAAGCACTAAATCGGAACCCTAAAGGGAGCCCCCGATTTAGAGCTTGACGGGGAAAGCCGGCGAACGTGGCGAGAAAGGAAGGGAAGAAAGCGAAAGGAGCGGGCGCTAGGGCGCTGGCAAGTGTAGCGGTCACGCTGCGCGTAACCACCACACCCGCCGCGCTTAATGCGCCGCTACAGGGCGCGTCCCATTCGCCATTCAGGCTGCGCAACTGTTGGGAAGGGCGATCGGTGCGGGCCTCTTCGCTATTACGCCAGCTGGCGAAAGGGGGATGTGCTGCAAGGCGATTAAGTTGGGTAACGCCAGGGTTTTCCCAGTCACGACGTTGTAAAACGACGGCCAGTGAATTGTAATACGACTCACTATAGGGCGAATTGGGTACCATTTGCTCAGCAACTGGTAGATTTTTTCCGAGAGGCCGGGTACGCTGAGATTGACGGCCGCCGTGTATACATTCGGTACAGCAATCACCAGGAGCTCACCGCCACGCAGCACACAAGCAAAACGCTGCTGGTGTCTATGTTCAATACCCAATACGATGTCTCTGCTGCCACGTCTATCACCCCCATGATTGTTTATCAGATCTTCTGCAACTATGGTGCCGTGCAGAAAATTGTCGTCCTACCCAAGAACGAGTCCAGCCAGCGTAACCACAACCGCGTGCAGGCGTTGGTGCAGTTTGACAGTAAGGCGACTGCGGAGAACGTAAAGAACATCCTGCAAGGCCAACCGGTGACCATCGGTGAGACGGTGACCTTTACTCTTGATATTCAGTTCTCGCGGATGGATAACATCAAGACGAGCAACCCCGCCATATCGTTAGTGGTGAACGAGGACGGCGTGCCACAGCCCCCGCAGCCACAACCGCCTCAGCCCCCACAGCAGCAGCAGCAGCAGCAGCCGCAGCAACAGCCGCCGCCGCCGCCCCAACAACAGCAAATGCAAGGAAACGTGTATCCTGGCATTACACAGCAGTGGAGTGGATCCGGTGGCGGAATGGTGAGCAAGGGCGAGGAGCTGTTCACCGGGGTGGTGCCCATCCTGGTCGAGCTGGACGGCGACGTAAACGGCCACAAGTTCAGCGTGTCCGGCGAGGGCGAGGGCGATGCCACCTACGGCAAGCTGACCCTGAAGTTCATCTGCACCACCGGCAAGCTGCCCGTGCCCTGGCCCACCCTCGTGACCACCTTCGGCTACGGCCTGCAGTGCTTCGCCCGCTACCCCGACCACATGAAGCAGCACGACTTCTTCAAGTCCGCCATGCCCGAAGGCTACGTCCAGGAGCGCACCATCTTCTTCAAGGACGACGGCAACTACAAGACCCGCGCCGAGGTGAAGTTCGAGGGCGACACCCTGGTGAACCGCATCGAGCTGAAGGGCATCGACTTCAAGGAGGACGGCAACATCCTGGGGCACAAGCTGGAGTACAACTACAACAGCCACAACGTCTATATCATGGCCGACAAGCAGAAGAACGGCATCAAGGTGAACTTCAAGATCCGCCACAACATCGAGGACGGCAGCGTGCAGCTCGCCGACCACTACCAGCAGAACACCCCCATCGGCGACGGCCCCGTGCTGCTGCCCGACAACCACTACCTGAGCTACCAGTCCGCCCTGAGCAAAGACCCCAACGAGAAGCGCGATCACATGGTCCTGCTGGAGTTCGTGACCGCCGCCGGGATCACTcTCGGCATGGACGAGCTGTACAAGTAAAGATCCTAAGAATTCCGCGGGGAAGTCAACCTGATCGCCTGAACCGCTATTTTAAGTATATATATATGTATATTACCTTTTTTTGTTTTTTCTTTGCGCTTTTACCTCCTCTTTTGTCTCAACTTTTTTTAATTTTATGAGAGGCACTTGTGTGAAATTGGACACCATAAAGGGCTGAGGAGGGAAGCAGAGAGCAAATGAAAATATGGGAGGGTGAAAAATACATACATATATATTTGTGTTTGTTCGTATTTGGAGGGATACAAATACGATATATGAAGATATCAACAGTTTTTCACCTGTGGGGGAAGCGTGATTATTATCAGTGAGTGGATGGACTGAAGAACGAATAAATGTGTAACAATTTCGCCCTTCATTTTTTCTTCGGTGGCAGACGGGTTTAAATCTAATCGGATAAATAGCACTAAAGTAACGAATGTTAAAATAACCACCGCAAAGGCATACCTTTTCCTTTTTTGCCCATTGTGGTGGGAAGTCAGTGGCATCGATAAGCTTCCTAAAGTCGAGGAGGTTGACTAAGTTCCCAGGTGTATTTCGGACCGGTGCTGCAGTCGTCTCACTGTCTACGGTGATGGTCCGCCGCCACATTTTCTCTTCGTCTCTGTAGCATTTAGGAACCCTCGTTGCGGGAAAGATGCGTGACACATTGATGCTACTACTATTATTAATACTCTACTATTATTATTATTATTATTATTTTTATTTTAGTTCCCCACCACCGTCATTATTATTATCATTATTATTATCAATATTACCATTATTATTATTACGATAATGAGCGTTAGTGCTATTACCGCTGTTGTTGCCATCTTTGTTACCGTGGTGCTTTTTTTCCTTTGGTTCATGCAACTGCAGCCCGGCATCGTCCTCCCATACTTGCACTCCTGCTCTTCCTTCCTATTTGCATTTGCCCACGTGCCCCACGCGTGCATCACATAAGCATCAAGGAACAAGCAACAGCTATAAAACAAGGAATATCTGCCTCTTTGACATATGAAAAAGCCTGAACTCACCGCGACGTCTGTCGAGAAGTTTCTGATCGAAAAGTTCGACAGCGTCTCCGACCTGATGCAGCTCTCGGAGGGCGAAGAATCTCGTGCTTTCAGCTTCGATGTAGGAGGGCGTGGATATGTCCTGCGGGTAAATAGCTGCGCCGATGGTTTCTACAAAGATCGTTATGTTTATCGGCACTTTGCATCGGCCGCGCTCCCGATTCCGGAAGTGCTTGACATTGGGGAATTCAGCGAGAGCCTGACCTATTGCATCTCCCGCCGTGCACAGGGTGTCACGTTGCAAGACCTGCCTGAAACCGAACTGCCCGCTGTTCTGCAGCCGGTCGCGGAGGCCATGGATGCGATCGCTGCGGCCGATCTTAGCCAGACGAGCGGGTTCGGCCCATTCGGACCGCAAGGAATCGGTCAATACACTACATGGCGTGATTTCATATGCGCGATTGCTGATCCCCATGTGTATCACTGGCAAACTGTGATGGACGACACCGTCAGTGCGTCCGTCGCGCAGGCTCTCGATGAGCTGATGCTTTGGGCCGAGGACTGCCCCGAAGTCCGGCACCTCGTGCACGCGGATTTCGGCTCCAACAATGTCCTGACGGACAATGGCCGCATAACAGCGGTCATTGACTGGAGCGAGGCGATGTTCGGGGATTCCCAATACGAGGTCGCCAACATCTTCTTCTGGAGGCCGTGGTTGGCTTGTATGGAGCAGCAGACGCGCTACTTCGAGCGGAGGCATCCGGAGCTTGCAGGATCGCCGCGGCTCCGGGCGTATATGCTCCGCATTGGTCTTGACCAACTCTATCAGAGCTTGGTTGACGGCAATTTCGATGATGCAGCTTGGGCGCAGGGTCGATGCGACGCAATCGTCCGATCCGGAGCCGGGACTGTCGGGCGTACACAAATCGCCCGCAGAAGCGCGGCCGTCTGGACCGATGGCTGTGTAGAAGTACTCGCCGATAGTGGAAACCGACGCCCCAGCACTCGTCCGAGGGCAAAGGAATAGTTCGAAAATTCACGGAGGCAGAGTCCAACATGAACGATCTCGTGTCTGAGTACCAGCAGTACCAGGATGCCACGATTGAGGAGGAGGGCGAGTTCGACGAGGAGGAGCAATACTAGACGCGGACGGGGCATTTCCCGTTCGTCATTAGCAGTAGGTAATGAAGATGTTTGTTTCTCGTCCCCTTTCTCCTTCGTCCTTCTGTCATTTTGTTCTTTTGTGTTTATGTTTTGTTGTTGTTTTCTTTAATTTTTTTTTTCTTCCACGTTTGTGTACATCCGCGCGCCACTCTATTCAGAGAGCCACGGATAGTAGAGGAGGTGGGAAGGGTATATGAGGGACACGCGTACCATGATGTGGGATGTATTGGGGTCCCTGTCTGTCCTTACGTGACTATGTATGAACCGTCACGTGTAAGATGAGCTAGTGAGATCAACAGTACAACTCATCAACACGCCTTCTTCTCGTTAAATGTACACAATCTTGATCCTCCACCTTTATGGGTCCCATTGTTTGCCTCTTCCGCTGTGTGGAGTGCGCCTACACGCACTTCTCACTTCGTAAGTGGTGGTGGCGTAAGTATTGCCTAATGTTGACTCTATATTCTCCTCTCCTCACCCCCTCGCGGTGCTGATTTCTGACAGATCTTCAAACACTAGTTTAAGCAAAGGACTATTCATCCGTTTATATTAGCAACAGTAGGTACTAGCACCACTAACAACAACAACAAAGCACTTCTATTTATTTATCGAGCTCCAGCTTTTGTTCCCTTTAGTGAGGGTTAATTTCGAGCTTGGCGTAATCATGGTCATAGCTGTTTCCTGTGTGAAATTGTTATCCGCTCACAATTCCACACAACATACGAGCCGGAAGCATAAAGTGTAAAGCCTGGGGTGCCTAATGAGTGAGCTAACTCACATTAATTGCGTTGCGCTCACTGCCCGCTTTCCAGTCGGGAAACCTGTCGTGCCAGCTGCATTAATGAATCGGCCAACGCGCGGGGAGAGGCGGTTTGCGTATTGGGCGCTCTTCCGCTTCCTCGCTCACTGACTCGCTGCGCTCGGTCGTTCGGCTGCGGCGAGCGGTATCAGCTCACTCAAAGGCGGTAATACGGTTATCCACAGAATCAGGGGATAACGCAGGAAAGAACATGTGAGCAAAAGGCCAGCAAAAGGCCAGGAACCGTAAAAAGGCCGCGTTGCTGGCGTTTTTCCATAGGCTCCGCCCCCCTGACGAGCATCACAAAAATCGACGCTCAAGTCAGAGGTGGCGAAACCCGACAGGACTATAAAGATACCAGGCGTTTCCCCCTGGAAGCTCCCTCGTGCGCTCTCCTGTTCCGACCCTGCCGCTTACCGGATACCTGTCCGCCTTTCTCCCTTCGGGAAGCGTGGCGCTTTCTCATAGCTCACGCTGTAGGTATCTCAGTTCGGTGTAGGTCGTTCGCTCCAAGCTGGGCTGTGTGCACGAACCCCCCGTTCAGCCCGACCGCTGCGCCTTATCCGGTAACTATCGTCTTGAGTCCAACCCGGTAAGACACGACTTATCGCCACTGGCAGCAGCCACTGGTAACAGGATTAGCAGAGCGAGGTATGTAGGCGGTGCTACAGAGTTCTTGAAGTGGTGGCCTAACTACGGCTACACTAGAAGGACAGTATTTGGTATCTGCGCTCTGCTGAAGCCAGTTACCTTCGGAAAAAGAGTTGGTAGCTCTTGATCCGGCAAACAAACCACCGCTGGTAGCGGTGGTTTTTTTGTTTGCAAGCAGCAGATTACGCGCAGAAAAAAAGGATCTCAAGAAGATCCTTTGATCTTTTCTACGGGGTCTGACGCTCAGTGGAACGAAAACTCACGTTAAGGGATTTTGGTCATGAGATTATCAAAAAGGATCTTCACCTAGATCCTTTTAAATTAAAAATGAAGTTTTAAATCAATCTAAAGTATATATGAGTAAACTTGGTCTGACAGTTACCAATGCTTAATCAGTGAGGCACCTATCTCAGCGATCTGTCTATTTCGTTCATCCATAGTTGCCTGACTCCCCGTCGTGTAGATAACTACGATACGGGAGGGCTTACCATCTGGCCCCAGTGCTGCAATGATACCGCGAGACCCACGCTCACCGGCTCCAGATTTATCAGCAATAAACCAGCCAGCCGGAAGGGCCGAGCGCAGAAGTGGTCCTGCAACTTTATCCGCCTCCATCCAGTCTATTAATTGTTGCCGGGAAGCTAGAGTAAGTAGTTCGCCAGTTAATAGTTTGCGCAACGTTGTTGCCATTGCTACAGGCATCGTGGTGTCACGCTCGTCGTTTGGTATGGCTTCATTCAGCTCCGGTTCCCAACGATCAAGGCGAGTTACATGATCCCCCATGTTGTGCAAAAAAGCGGTTAGCTCCTTCGGTCCTCCGATCGTTGTCAGAAGTAAGTTGGCCGCAGTGTTATCACTCATGGTTATGGCAGCACTGCATAATTCTCTTACTGTCATGCCATCCGTAAGATGCTTTTCTGTGACTGGTGAGTACTCAACCAAGTCATTCTGAGAATAGTGTATGCGGCGACCGAGTTGCTCTTGCCCGGCGTCAATACGGGATAATACCGCGCCACATAGCAGAACTTTAAAAGTGCTCATCATTGGAAAACGTTCTTCGGGGCGAAAACTCTCAAGGATCTTACCGCTGTTGAGATCCAGTTCGATGTAACCCACTCGTGCACCCAACTGATCTTCAGCATCTTTTACTTTCACCAGCGTTTCTGGGTGAGCAAAAACAGGAAGGCAAAATGCCGCAAAAAAGGGAATAAGGGCGACACGGAAATGTTGAATACTCATACTCTTCCTTTTTCAATATTATTGAAGCATTTATCAGGGTTATTGTCTCATGAGCGGATACATATTTGAATGTATTTAGAAAAATAAACAAATAGGGGTTCCGCGCACATTTCCCCGAAAAGTGC

>p3859
AGGCATGCAAGCTAGCGATATCGAATTCGAGCTCATATAGTTGGTATGTATTCTAATTCCAGACTACTGGCGTGGATAAACATGTCCCCTGATTAAAAGGAAAGATTCCATAGCCCATTAGTGCAAAGATAATTGGTACACCGTCAAAAACACATGGGAGACCACACGATACGACACTGTGACCGTAGCATCAATTCCGCACTCGATATAACTCTATCGAAGAACTTCCATGGTACAAACTGGTCGCCACGGTCTGCTCCACACGGAGATCATCGTATCATTTTTATCGATAGCGGCCGCTATCGATGTATGCCTTGGCCCTGATGGCATGCCAATTTCACTACAACGGACTATGTGGACCCCGTTATCATGGAAATGCGCTAGTTGGAGGAAGTTAGACCGCGCCGGAAAAGAGAGGGGTAGAGAAAATGACAACTTGGAAGATATCCACACACGCACGGTGAAACGTTAGCAACAATTATTAGGGAAGCACGCTTGCCCTAGTCCCACGAGTAACCAAGACTCCAAAAGCCTTTCTGGCACAGAGAGCGAGCCGAAATGGAAAAGAGAAACAATGCCTGCACTAACACTACTGAGCGATTCGCCTCGCCGCGGAGGACCGAATACTAATAACGACACTTGCGGTCAAAAAGTAGAAGAACAAATGCTCAACGATGAGTGAATCAGGTTAGGGTAGTTGGAAAATTATACAGAATGTCTTTGGCAACACACCGGCnnnCTTGCATGCCTGCAAGGCCTTGCAGAATACTGCATAGATAACAAACGCATCAAACACAACTGGTGGCACTATTTCAATCATGTCGACACACCAAGACGAGAAAATTTGAGTTAAACAAGATGCCTACAACCCTATATTTATTATCTTCAAGTGATCTTCTCTTCTCTTGTGCGCTGTACGTAAATGTGTTGCAAATAAGGCATAGGGCTGAGTACAGGCACCACACGCGAGGAAAATCATAAGCACTAGCCGTGTCAACTCACAGCGACTACAGAACAATTTTGGCCACACAACCCGGTGTTAGGATCTCCGAGGCCTGGGACCCGTGGGCCGCCGTCGGACCGGCGGTGTTGGTCGTTCGAATTAGCCCTCCCACACATAACCAGAGGGCAgCAATTCACGAATCCCAACTGCCGTCGGCTGTCCATCACTGTCCTTCACTATGGCCTTGATCCCAGGATGCAGATCGAGAAGCACCTGTCGGCACCGTCCGCAGGGGCTCAAGATGCCCCTGTTCTCATTTCCGATCGCGACGATACAAGTCAGGTTGCCAGCTGCCGCAGCAGCAGCAGTGCCCAGCACCACGAGTTCTGCACAAGGTCCCCCAGTAAAATGATATACATTGACACCAGTGAAGATGCGGCCGTCGCTAGAGAGAGCTGCGCTGGCGACGCTGTAGTCTTCAGAGATGGGGATGCTGTTGATTGTAGCCGTTGCTCTTTCAATGAGGGTGGATTCTTCTTGAGACAAAGGCATATGCACTAGTAGCTTATTTTATGGCAGCAACGAGACCTTACGTAAAGCAAAACTAAATAAGAGCGGAGACTGCAATGCAGAGTAAAAAAAAAAAAAACATGAATTTCAGAAGACCTTGCTGTGCCCGGGCTCTGAGAGCGGTCAGTTGCTCTCCTGCTCCGTACGCCGTAAGCGCTACTTTTACTGCTTAATCTTTCCTATATAAGATATATTTCTATTACTATATATACTTTTTTAACTTTATCATTATTATCCTATTGTGTGTTGTATTGACTTTACAATAAAACATATTATATCTAACATGTCAAAAGCATCGGCTCTTCAATACAGTTACCCGTCCCTTATCAACACAGTACAATATACTCTGTCATGACAATAAGTATATATAAGAGCCAGAATGCACCCGCGCTGGGTGGAAAGCTAGCTTGCTCTAGAAGCTCCAGCTTTTGTTCCCTTTAGTGAGGGTTAATTGCGCGCTTGGCGTAATCATGGTCATAGCTGTTTCCTGTGTGAAATTGTTATCCGCTCACAATTCCACACAACATACGAGCCGGAAGCATAAAGTGTAAAGCCTGGGGTGCCTAATGAGTGAGCTAACTCACATTAATTGCGTTGCGCTCACTGCCCGCTTTCCAGTCGGGAAACCTGTCGTGCCAGCTGCATTAATGAATCGGCCAACGCGCGGGGAGAGGCGGTTTGCGTATTGGGCGCTCTTCCGCTTCCTCGCTCACTGACTCGCTGCGCTCGGTCGTTCGGCTGCGGCGAGCGGTATCAGCTCACTCAAAGGCGGTAATACGGTTATCCACAGAATCAGGGGATAACGCAGGAAAGAACATGTGAGCAAAAGGCCAGCAAAAGGCCAGGAACCGTAAAAAGGCCGCGTTGCTGGCGTTTTTCCATAGGCTCCGCCCCCCTGACGAGCATCACAAAAATCGACGCTCAAGTCAGAGGTGGCGAAACCCGACAGGACTATAAAGATACCAGGCGTTTCCCCCTGGAAGCTCCCTCGTGCGCTCTCCTGTTCCGACCCTGCCGCTTACCGGATACCTGTCCGCCTTTCTCCCTTCGGGAAGCGTGGCGCTTTCTCATAGCTCACGCTGTAGGTATCTCAGTTCGGTGTAGGTCGTTCGCTCCAAGCTGGGCTGTGTGCACGAACCCCCCGTTCAGCCCGACCGCTGCGCCTTATCCGGTAACTATCGTCTTGAGTCCAACCCGGTAAGACACGACTTATCGCCACTGGCAGCAGCCACTGGTAACAGGATTAGCAGAGCGAGGTATGTAGGCGGTGCTACAGAGTTCTTGAAGTGGTGGCCTAACTACGGCTACACTAGAAGGACAGTATTTGGTATCTGCGCTCTGCTGAAGCCAGTTACCTTCGGAAAAAGAGTTGGTAGCTCTTGATCCGGCAAACAAACCACCGCTGGTAGCGGTGGTTTTTTTGTTTGCAAGCAGCAGATTACGCGCAGAAAAAAAGGATCTCAAGAAGATCCTTTGATCTTTTCTACGGGGTCTGACGCTCAGTGGAACGAAAACTCACGTTAAGGGATTTTGGTCATGAGATTATCAAAAAGGATCTTCACCTAGATCCTTTTAAATTAAAAATGAAGTTTTAAATCAATCTAAAGTATATATGAGTAAACTTGGTCTGACAGTTACCAATGCTTAATCAGTGAGGCACCTATCTCAGCGATCTGTCTATTTCGTTCATCCATAGTTGCCTGACTCCCCGTCGTGTAGATAACTACGATACGGGAGGGCTTACCATCTGGCCCCAGTGCTGCAATGATACCGCGAGACCCACGCTCACCGGCTCCAGATTTATCAGCAATAAACCAGCCAGCCGGAAGGGCCGAGCGCAGAAGTGGTCCTGCAACTTTATCCGCCTCCATCCAGTCTATTAATTGTTGCCGGGAAGCTAGAGTAAGTAGTTCGCCAGTTAATAGTTTGCGCAACGTTGTTGCCATTGCTACAGGCATCGTGGTGTCACGCTCGTCGTTTGGTATGGCTTCATTCAGCTCCGGTTCCCAACGATCAAGGCGAGTTACATGATCCCCCATGTTGTGCAAAAAAGCGGTTAGCTCCTTCGGTCCTCCGATCGTTGTCAGAAGTAAGTTGGCCGCAGTGTTATCACTCATGGTTATGGCAGCACTGCATAATTCTCTTACTGTCATGCCATCCGTAAGATGCTTTTCTGTGACTGGTGAGTACTCAACCAAGTCATTCTGAGAATAGTGTATGCGGCGACCGAGTTGCTCTTGCCCGGCGTCAATACGGGATAATACCGCGCCACATAGCAGAACTTTAAAAGTGCTCATCATTGGAAAACGTTCTTCGGGGCGAAAACTCTCAAGGATCTTACCGCTGTTGAGATCCAGTTCGATGTAACCCACTCGTGCACCCAACTGATCTTCAGCATCTTTTACTTTCACCAGCGTTTCTGGGTGAGCAAAAACAGGAAGGCAAAATGCCGCAAAAAAGGGAATAAGGGCGACACGGAAATGTTGAATACTCATACTCTTCCTTTTTCAATATTATTGAAGCATTTATCAGGGTTATTGTCTCATGAGCGGATACATATTTGAATGTATTTAGAAAAATAAACAAATAGGGGTTCCGCGCACATTTCCCCGAAAAGTGCCACCTGACGCGCCCTGTAGCGGCGCATTAAGCGCGGCGGGTGTGGTGGTTACGCGCAGCGTGACCGCTACACTTGCCAGCGCCCTAGCGCCCGCTCCTTTCGCTTTCTTCCCTTCCTTTCTCGCCACGTTCGCCGGCTTTCCCCGTCAAGCTCTAAATCGGGGGCTCCCTTTAGGGTTCCGATTTAGTGCTTTACGGCACCTCGACCCCAAAAAACTTGATTAGGGTGATGGTTCACGTAGTGGGCCATCGCCCTGATAGACGGTTTTTCGCCCTTTGACGTTGGAGTCCACGTTCTTTAATAGTGGACTCTTGTTCCAAACTGGAACAACACTCAACCCTATCTCGGTCTATTCTTTTGATTTATAAGGGATTTTGCCGATTTCGGCCTATTGGTTAAAAAATGAGCTGATTTAACAAAAATTTAACGCGAATTTTAACAAAATATTAACGCTTACAATTTCCATTCGCCATTCAGGCTGCGCAACTGTTGGGAAGGGCGATCGGTGCGGGCCTCTTCGCTATTACGCCAGCTGGCGAAAGGGGGATGTGCTGCAAGGCGATTAAGTTGGGTAACGCCAGGGTTTTCCCAGTCACGACGTTGTAAAACGACGGCCAGTGAGCGCGCGTAATACGACTCACTATAGGGCGAATTCAGGTACCTAGCTTTCCACCCAGCGCGGGTGCATTCTGGCTCTTATATATACTTATTGTCATGACAGAGTATATTGTACTGTGTTGATAAGGGACGGGTAACTGTATTGAAGAGCCGATGCTTTTGACATGTTAGATATAATATGTTTTATTGTAAAGTCAATACAACACACAATAGGATAATAATGATAAAGTTAAAAAAGTATATATAGTAATAGAAATATATCTTATATAGGAAAGATTAAGCAGTAAAAGTAGCGCTTACGGCGTACGGCTCCCTATCAGTGATAGAGATCTCCCTATCAGTGATAGAGATCCCTGAGTACTGAGTTTAACATGTTCTCGTCCCGGGCTGCACGCGCCTTCGAGTTTTTTTTCCTTTTCCCCATTTTTTTCAACTTGAAGACTTCAATTACACCAAAAAGTAAAATTCACAAGCTTCCGCCGCCATGGCTTCTAACTTTACTCAGTTCGTTCTCGTCGACAATGGCGGAACTGGCGACGTGACTGTCGCCCCAAGCAACTTCGCTAACGGGATCGCTGAATGGATCAGCTCTAACTCGCGTTCACAGGCTTACAAAGTAACCTGTAGCGTTCGTCAGAGCTCTGCGCAGAATCGCAAATACACCATCAAAGTCGAGGTGCCTAAAGGCGCCTGGCGTTCGTACTTAAATATGGAACTAACCATTCCAATTTTCGCCACGAATTCCGACTGCGAGCTTATTGTTAAGGCAATGCAAGGTCTCCTAAAAGATGGAAACCCGATTCCCTCAGCAATCGCAGCAAACTCCGGCATCTACggatcaggttctcaCATGGTGAGCAAGGGCGAGGAGCTGTTCACCGGGGTGGTGCCCATCCTGGTCGAGCTGGACGGCGACGTAAACGGCCACAAGTTCAGCGTGTCCGGCGAGGGCGAGGGCGATGCCACCTACGGCAAGCTGACCCTGAAGTTCATCTGCACCACCGGCAAGCTGCCCGTGCCCTGGCCCACCCTCGTGACCACCTTCGGCTACGGCCTGCAGTGCTTCGCCCGCTACCCCGACCACATGAAGCAGCACGACTTCTTCAAGTCCGCCATGCCCGAAGGCTACGTCCAGGAGCGCACCATCTTCTTCAAGGACGACGGCAACTACAAGACCCGCGCCGAGGTGAAGTTCGAGGGCGACACCCTGGTGAACCGCATCGAGCTGAAGGGCATCGACTTCAAGGAGGACGGCAACATCCTGGGGCACAAGCTGGAGTACAACTACAACAGCCACAACGTCTATATCATGGCCGACAAGCAGAAGAACGGCATCAAGGTGAACTTCAAGATCCGCCACAACATCGAGGACGGCAGCGTGCAGCTCGCCGACCACTACCAGCAGAACACCCCCATCGGCGACGGCCCCGTGCTGCTGCCCGACAACCACTACCTGAGCTACCAGTCCGCCCTGAGCAAAGACCCCAACGAGAAGCGCGATCACATGGTCCTGCTGGAGTTCGTGACCGCCGCCGGGATCACTCTCGGCATGGACGAGCTGTACAAGGGTGGACGCGGAGGTCGTGGAGGTCGTGGTCACAAACGTTCACGCGAGTAAGGATCCTGCCCATTTAGTTGGCTTTTCCCTTGTCTCGTGTCTTTTCCGTGGAAAGGTTCCCGGAGTAATCTGATGGCACAGCAGGGAGGTGCGCCTGCAGGTTGGTTAGGAAGGGGGGATGATGTAAAAGAAGAAAATGGGGGGATATCTTATGTTTAAGAGGATAAATAATGTGAAGGGGCTTTATATGCTTGCTTGGTTGTCTCGTTGGTGCATGGGGAATCTGCATGTTTGCTTTGGAGCACGCGTGGTACATCAATGGGATCATATCTTGCTGCCTCCCGCAGCTCACCGTGCGAGCTGCCGGGACCCCGTTTCTCATAGGCGTGTGCACCTTCCGTCTGAGACCTGTAAATGGTTAAAAAGGAATATATAATTACCTTTTGAAAAGTGGTAAAAAACGAATATATCTTTTTTTTTGGTTTTAATACGCTCTTTTGTGTGTATGAGAGGAATAAATAAGTGTGTGTGTGTGTGTGTGTTGTTGTTGTTGAAAAAATGAAGGACACGAAAGCGCTCATTAAGGGTGGGGATACACCAGGCATAATTATCCGAAAATATTTTGATGCACCAAATAAGTGAACATACTGACGAAATCAAAGAGTTGGAGGATGGATAGGGAGGCCTCATTGGCAGTGGTAAATTGATTTGACTTGAATATGATACCCTCTTACTGTTTCATTGCCACTACAAGTTGGTTTCCTTCCCCTGC

>p3888
AGGCATGCAAGCTAGCGATATCGAATTCGAGCTCATATAGTTGGTATGTATTCTAATTCCAGACTACTGGCGTGGATAAACATGTCCCCTGATTAAAAGGAAAGATTCCATAGCCCATTAGTGCAAAGATAATTGGTACACCGTCAAAAACACATGGGAGACCACACGATACGACACTGTGACCGTAGCATCAATTCCGCACTCGATATAACTCTATCGAAGAACTTCCATGGTACAAACTGGTCGCCACGGTCTGCTCCACACGGAGATCATCGTATCATTTTTATCGATAGCGGCCGCTATCGATGTATGCCTTGGCCCTGATGGCATGCCAATTTCACTACAACGGACTATGTGGACCCCGTTATCATGGAAATGCGCTAGTTGGAGGAAGTTAGACCGCGCCGGAAAAGAGAGGGGTAGAGAAAATGACAACTTGGAAGATATCCACACACGCACGGTGAAACGTTAGCAACAATTATTAGGGAAGCACGCTTGCCCTAGTCCCACGAGTAACCAAGACTCCAAAAGCCTTTCTGGCACAGAGAGCGAGCCGAAATGGAAAAGAGAAACAATGCCTGCACTAACACTACTGAGCGATTCGCCTCGCCGCGGAGGACCGAATACTAATAACGACACTTGCGGTCAAAAAGTAGAAGAACAAATGCTCAACGATGAGTGAATCAGGTTAGGGTAGTTGGAAAATTATACAGAATGTCTTTGGCAACACACCGGCnnnCTTGCATGCCTGCAAGGCCTTGCAGAATACTGCATAGATAACAAACGCATCAAACACAACTGGTGGCACTATTTCAATCATGTCGACACACCAAGACGAGAAAATTTGAGTTAAACAAGATGCCTACAACCCTATATTTATTATCTTCAAGTGATCTTCTCTTCTCTTGTGCGCTGTACGTAAATGTGTTGCAAATAAGGCATAGGGCTGAGTACAGGCACCACACGCGAGGAAAATCATAAGCACTAGCCGTGTCAACTCACAGCGACTACAGAACAATTTTGGCCACACAACCCGGTGTTAGGATCTCCGAGGCCTGGGACCCGTGGGCCGCCGTCGGACCGGCGGTGTTGGTCGTTCGAATTAGCCCTCCCACACATAACCAGAGGGCAgCAATTCACGAATCCCAACTGCCGTCGGCTGTCCATCACTGTCCTTCACTATGGCCTTGATCCCAGGATGCAGATCGAGAAGCACCTGTCGGCACCGTCCGCAGGGGCTCAAGATGCCCCTGTTCTCATTTCCGATCGCGACGATACAAGTCAGGTTGCCAGCTGCCGCAGCAGCAGCAGTGCCCAGCACCACGAGTTCTGCACAAGGTCCCCCAGTAAAATGATATACATTGACACCAGTGAAGATGCGGCCGTCGCTAGAGAGAGCTGCGCTGGCGACGCTGTAGTCTTCAGAGATGGGGATGCTGTTGATTGTAGCCGTTGCTCTTTCAATGAGGGTGGATTCTTCTTGAGACAAAGGCATATGCACTAGTAGCTTATTTTATGGCAGCAACGAGACCTTACGTAAAGCAAAACTAAATAAGAGCGGAGACTGCAATGCAGAGTAAAAAAAAAAAAAACATGAATTTCAGAAGACCTTGCTGTGCCCGGGCTCTGAGAGCGGTCAGTTGCTCTCCTGCTCCGTACGCCGTAAGCGCTACTTTTACTGCTTAATCTTTCCTATATAAGATATATTTCTATTACTATATATACTTTTTTAACTTTATCATTATTATCCTATTGTGTGTTGTATTGACTTTACAATAAAACATATTATATCTAACATGTCAAAAGCATCGGCTCTTCAATACAGTTACCCGTCCCTTATCAACACAGTACAATATACTCTGTCATGACAATAAGTATATATAAGAGCCAGAATGCACCCGCGCTGGGTGGAAAGCTAGCTTGCTCTAGAAGCTCCAGCTTTTGTTCCCTTTAGTGAGGGTTAATTGCGCGCTTGGCGTAATCATGGTCATAGCTGTTTCCTGTGTGAAATTGTTATCCGCTCACAATTCCACACAACATACGAGCCGGAAGCATAAAGTGTAAAGCCTGGGGTGCCTAATGAGTGAGCTAACTCACATTAATTGCGTTGCGCTCACTGCCCGCTTTCCAGTCGGGAAACCTGTCGTGCCAGCTGCATTAATGAATCGGCCAACGCGCGGGGAGAGGCGGTTTGCGTATTGGGCGCTCTTCCGCTTCCTCGCTCACTGACTCGCTGCGCTCGGTCGTTCGGCTGCGGCGAGCGGTATCAGCTCACTCAAAGGCGGTAATACGGTTATCCACAGAATCAGGGGATAACGCAGGAAAGAACATGTGAGCAAAAGGCCAGCAAAAGGCCAGGAACCGTAAAAAGGCCGCGTTGCTGGCGTTTTTCCATAGGCTCCGCCCCCCTGACGAGCATCACAAAAATCGACGCTCAAGTCAGAGGTGGCGAAACCCGACAGGACTATAAAGATACCAGGCGTTTCCCCCTGGAAGCTCCCTCGTGCGCTCTCCTGTTCCGACCCTGCCGCTTACCGGATACCTGTCCGCCTTTCTCCCTTCGGGAAGCGTGGCGCTTTCTCATAGCTCACGCTGTAGGTATCTCAGTTCGGTGTAGGTCGTTCGCTCCAAGCTGGGCTGTGTGCACGAACCCCCCGTTCAGCCCGACCGCTGCGCCTTATCCGGTAACTATCGTCTTGAGTCCAACCCGGTAAGACACGACTTATCGCCACTGGCAGCAGCCACTGGTAACAGGATTAGCAGAGCGAGGTATGTAGGCGGTGCTACAGAGTTCTTGAAGTGGTGGCCTAACTACGGCTACACTAGAAGGACAGTATTTGGTATCTGCGCTCTGCTGAAGCCAGTTACCTTCGGAAAAAGAGTTGGTAGCTCTTGATCCGGCAAACAAACCACCGCTGGTAGCGGTGGTTTTTTTGTTTGCAAGCAGCAGATTACGCGCAGAAAAAAAGGATCTCAAGAAGATCCTTTGATCTTTTCTACGGGGTCTGACGCTCAGTGGAACGAAAACTCACGTTAAGGGATTTTGGTCATGAGATTATCAAAAAGGATCTTCACCTAGATCCTTTTAAATTAAAAATGAAGTTTTAAATCAATCTAAAGTATATATGAGTAAACTTGGTCTGACAGTTACCAATGCTTAATCAGTGAGGCACCTATCTCAGCGATCTGTCTATTTCGTTCATCCATAGTTGCCTGACTCCCCGTCGTGTAGATAACTACGATACGGGAGGGCTTACCATCTGGCCCCAGTGCTGCAATGATACCGCGAGACCCACGCTCACCGGCTCCAGATTTATCAGCAATAAACCAGCCAGCCGGAAGGGCCGAGCGCAGAAGTGGTCCTGCAACTTTATCCGCCTCCATCCAGTCTATTAATTGTTGCCGGGAAGCTAGAGTAAGTAGTTCGCCAGTTAATAGTTTGCGCAACGTTGTTGCCATTGCTACAGGCATCGTGGTGTCACGCTCGTCGTTTGGTATGGCTTCATTCAGCTCCGGTTCCCAACGATCAAGGCGAGTTACATGATCCCCCATGTTGTGCAAAAAAGCGGTTAGCTCCTTCGGTCCTCCGATCGTTGTCAGAAGTAAGTTGGCCGCAGTGTTATCACTCATGGTTATGGCAGCACTGCATAATTCTCTTACTGTCATGCCATCCGTAAGATGCTTTTCTGTGACTGGTGAGTACTCAACCAAGTCATTCTGAGAATAGTGTATGCGGCGACCGAGTTGCTCTTGCCCGGCGTCAATACGGGATAATACCGCGCCACATAGCAGAACTTTAAAAGTGCTCATCATTGGAAAACGTTCTTCGGGGCGAAAACTCTCAAGGATCTTACCGCTGTTGAGATCCAGTTCGATGTAACCCACTCGTGCACCCAACTGATCTTCAGCATCTTTTACTTTCACCAGCGTTTCTGGGTGAGCAAAAACAGGAAGGCAAAATGCCGCAAAAAAGGGAATAAGGGCGACACGGAAATGTTGAATACTCATACTCTTCCTTTTTCAATATTATTGAAGCATTTATCAGGGTTATTGTCTCATGAGCGGATACATATTTGAATGTATTTAGAAAAATAAACAAATAGGGGTTCCGCGCACATTTCCCCGAAAAGTGCCACCTGACGCGCCCTGTAGCGGCGCATTAAGCGCGGCGGGTGTGGTGGTTACGCGCAGCGTGACCGCTACACTTGCCAGCGCCCTAGCGCCCGCTCCTTTCGCTTTCTTCCCTTCCTTTCTCGCCACGTTCGCCGGCTTTCCCCGTCAAGCTCTAAATCGGGGGCTCCCTTTAGGGTTCCGATTTAGTGCTTTACGGCACCTCGACCCCAAAAAACTTGATTAGGGTGATGGTTCACGTAGTGGGCCATCGCCCTGATAGACGGTTTTTCGCCCTTTGACGTTGGAGTCCACGTTCTTTAATAGTGGACTCTTGTTCCAAACTGGAACAACACTCAACCCTATCTCGGTCTATTCTTTTGATTTATAAGGGATTTTGCCGATTTCGGCCTATTGGTTAAAAAATGAGCTGATTTAACAAAAATTTAACGCGAATTTTAACAAAATATTAACGCTTACAATTTCCATTCGCCATTCAGGCTGCGCAACTGTTGGGAAGGGCGATCGGTGCGGGCCTCTTCGCTATTACGCCAGCTGGCGAAAGGGGGATGTGCTGCAAGGCGATTAAGTTGGGTAACGCCAGGGTTTTCCCAGTCACGACGTTGTAAAACGACGGCCAGTGAGCGCGCGTAATACGACTCACTATAGGGCGAATTCAGGTACCGTCATTGGGGTTAAGCGGAAAGGTGTGTGTCAGTAGGTTGTGAGGTGAAAGCGTTTTCAGATGCATAGTGAGCTTAATGTCCTTTTCACAGTATATCGTGTCTGATAGGTATCTCTTATTAGTATAGTCGAATACTAGTCAATAGTGCGTTTTGTGCAAAATGTCCATTTTGTGGCAGTGATGGGGTTGTTTTATGCTATTCCGTGTCTCTGGGTGGGCGTGCATTGAAAATAGGGGTTATCGGGTGAGGGATCTCCCTATCAGTGATAGAGATCACTCCCTATCAGTGATAGATTCTTCTCCCTATCAGTGATAGAAGATCTCCCTATCAGTGATAGAGATCCCTGAGTACTGAGTTTAACATGTTCTCGTCCCGGGCTGCACGCGCCTTCGAGTTTTTTTTCCTTTTCCCCATTTTTTTCAACTTGAAGACTTCAATTACACCAAAAAGTAAAATTCACAAGCTCTCGAGCCGCCACCATGGTGAGCAAGGGCGAGGAGCTGTTCACCGGGGTGGTGCCCATCCTGGTCGAGCTGGACGGCGACGTAAACGGCCACAAGTTCAGCGTGTCCGGCGAGGGCGAGGGCGATGCCACCTACGGCAAGCTGACCCTGAAGTTCATCTGCACCACCGGCAAGCTGCCCGTGCCCTGGCCCACCCTCGTGACCACCTTCGGCTACGGCCTGCAGTGCTTCGCCCGCTACCCCGACCACATGAAGCAGCACGACTTCTTCAAGTCCGCCATGCCCGAAGGCTACGTCCAGGAGCGCACCATCTTCTTCAAGGACGACGGCAACTACAAGACCCGCGCCGAGGTGAAGTTCGAGGGCGACACCCTGGTGAACCGCATCGAGCTGAAGGGCATCGACTTCAAGGAGGACGGCAACATCCTGGGGCACAAGCTGGAGTACAACTACAACAGCCACAACGTCTATATCATGGCCGACAAGCAGAAGAACGGCATCAAGGTGAACTTCAAGATCCGCCACAACATCGAGGACGGCAGCGTGCAGCTCGCCGACCACTACCAGCAGAACACCCCCATCGGCGACGGCCCCGTGCTGCTGCCCGACAACCACTACCTGAGCTACCAGTCCGCCCTGAGCAAAGACCCCAACGAGAAGCGCGATCACATGGTCCTGCTGGAGTTCGTGACCGCCGCCGGGATCACTCTCGGCATGGACGAGCTGTACAAGGGGGGAGGTGGTTCTCAAGCTTCCGCCGCCATGGCTTCTAACTTTACTCAGTTCGTTCTCGTCGACAATGGCGGAACTGGCGACGTGACTGTCGCCCCAAGCAACTTCGCTAACGGGATCGCTGAATGGATCAGCTCTAACTCGCGTTCACAGGCTTACAAAGTAACCTGTAGCGTTCGTCAGAGCTCTGCGCAGAATCGCAAATACACCATCAAAGTCGAGGTGCCTAAAGGCGCCTGGCGTTCGTACTTAAATATGGAACTAACCATTCCAATTTTCGCCACGAATTCCGACTGCGAGCTTATTGTTAAGGCAATGCAAGGTCTCCTAAAAGATGGAAACCCGATTCCCTCAGCAATCGCAGCAAACTCCGGCATCTACggatcaggttctcaCATGGTGAGCAAGGGCGAGGAGCTGTTCACCGGGGTGGTGCCCATCCTGGTCGAGCTGGACGGCGACGTAAACGGCCACAAGTTCAGCGTGTCCGGCGAGGGCGAGGGCGATGCCACCTACGGCAAGCTGACCCTGAAGTTCATCTGCACCACCGGCAAGCTGCCCGTGCCCTGGCCCACCCTCGTGACCACCTTCGGCTACGGCCTGCAGTGCTTCGCCCGCTACCCCGACCACATGAAGCAGCACGACTTCTTCAAGTCCGCCATGCCCGAAGGCTACGTCCAGGAGCGCACCATCTTCTTCAAGGACGACGGCAACTACAAGACCCGCGCCGAGGTGAAGTTCGAGGGCGACACCCTGGTGAACCGCATCGAGCTGAAGGGCATCGACTTCAAGGAGGACGGCAACATCCTGGGGCACAAGCTGGAGTACAACTACAACAGCCACAACGTCTATATCATGGCCGACAAGCAGAAGAACGGCATCAAGGTGAACTTCAAGATCCGCCACAACATCGAGGACGGCAGCGTGCAGCTCGCCGACCACTACCAGCAGAACACCCCCATCGGCGACGGCCCCGTGCTGCTGCCCGACAACCACTACCTGAGCTACCAGTCCGCCCTGAGCAAAGACCCCAACGAGAAGCGCGATCACATGGTCCTGCTGGAGTTCGTGACCGCCGCCGGGATCACTCTCGGCATGGACGAGCTGTACAAGGGTGGACGCGGAGGTCGTGGAGGTCGTGGTCACAAACGTTCACGCGAGTAAGGATCCTGCCCATTTAGTTGGCTTTTCCCTTGTCTCGTGTCTTTTCCGTGGAAAGGTTCCCGGAGTAATCTGATGGCACAGCAGGGAGGTGCGCCTGCAGGTTGGTTAGGAAGGGGGGATGATGTAAAAGAAGAAAATGGGGGGATATCTTATGTTTAAGAGGATAAATAATGTGAAGGGGCTTTATATGCTTGCTTGGTTGTCTCGTTGGTGCATGGGGAATCTGCATGTTTGCTTTGGAGCACGCGTGGTACATCAATGGGATCATATCTTGCTGCCTCCCGCAGCTCACCGTGCGAGCTGCCGGGACCCCGTTTCTCATAGGCGTGTGCACCTTCCGTCTGAGACCTGTAAATGGTTAAAAAGGAATATATAATTACCTTTTGAAAAGTGGTAAAAAACGAATATATCTTTTTTTTTGGTTTTAATACGCTCTTTTGTGTGTATGAGAGGAATAAATAAGTGTGTGTGTGTGTGTGTGTTGTTGTTGTTGAAAAAATGAAGGACACGAAAGCGCTCATTAAGGGTGGGGATACACCAGGCATAATTATCCGAAAATATTTTGATGCACCAAATAAGTGAACATACTGACGAAATCAAAGAGTTGGAGGATGGATAGGGAGGCCTCATTGGCAGTGGTAAATTGATTTGACTTGAATATGATACCCTCTTACTGTTTCATTGCCACTACAAGTTGGTTTCCTTCCCCTGC

>p3927
AGGCATGCAAGCTAGCGATATCGAATTCGAGCTCATATAGTTGGTATGTATTCTAATTCCAGACTACTGGCGTGGATAAACATGTCCCCTGATTAAAAGGAAAGATTCCATAGCCCATTAGTGCAAAGATAATTGGTACACCGTCAAAAACACATGGGAGACCACACGATACGACACTGTGACCGTAGCATCAATTCCGCACTCGATATAACTCTATCGAAGAACTTCCATGGTACAAACTGGTCGCCACGGTCTGCTCCACACGGAGATCATCGTATCATTTTTATCGATAGCGGCCGCTATCGATGTATGCCTTGGCCCTGATGGCATGCCAATTTCACTACAACGGACTATGTGGACCCCGTTATCATGGAAATGCGCTAGTTGGAGGAAGTTAGACCGCGCCGGAAAAGAGAGGGGTAGAGAAAATGACAACTTGGAAGATATCCACACACGCACGGTGAAACGTTAGCAACAATTATTAGGGAAGCACGCTTGCCCTAGTCCCACGAGTAACCAAGACTCCAAAAGCCTTTCTGGCACAGAGAGCGAGCCGAAATGGAAAAGAGAAACAATGCCTGCACTAACACTACTGAGCGATTCGCCTCGCCGCGGAGGACCGAATACTAATAACGACACTTGCGGTCAAAAAGTAGAAGAACAAATGCTCAACGATGAGTGAATCAGGTTAGGGTAGTTGGAAAATTATACAGAATGTCTTTGGCAACACACCGGCnnnCTTGCATGCCTGCAAGGCCTTGCAGAATACTGCATAGATAACAAACGCATCAAACACAACTGGTGGCACTATTTCAATCATGTCGACACACCAAGACGAGAAAATTTGAGTTAAACAAGATGCCTACAACCCTATATTTATTATCTTCAAGTGATCTTCTCTTCTCTTGTGCGCTGTACGTAAATGTGTTGCAAATAAGGCATAGGGCTGAGTACAGGCACCACACGCGAGGAAAATCATAAGCACTAGCCGTGTCAACTCACAGCGACTACAGAACAATTTTGGCCACACAACCCGGTGTTAGGATCTCCGAGGCCTGGGACCCGTGGGCCGCCGTCGGACCGGCGGTGTTGGTCGTTCGAATTAGCCCTCCCACACATAACCAGAGGGCAgCAATTCACGAATCCCAACTGCCGTCGGCTGTCCATCACTGTCCTTCACTATGGCCTTGATCCCAGGATGCAGATCGAGAAGCACCTGTCGGCACCGTCCGCAGGGGCTCAAGATGCCCCTGTTCTCATTTCCGATCGCGACGATACAAGTCAGGTTGCCAGCTGCCGCAGCAGCAGCAGTGCCCAGCACCACGAGTTCTGCACAAGGTCCCCCAGTAAAATGATATACATTGACACCAGTGAAGATGCGGCCGTCGCTAGAGAGAGCTGCGCTGGCGACGCTGTAGTCTTCAGAGATGGGGATGCTGTTGATTGTAGCCGTTGCTCTTTCAATGAGGGTGGATTCTTCTTGAGACAAAGGCATATGCACTAGTAGCTTATTTTATGGCAGCAACGAGACCTTACGTAAAGCAAAACTAAATAAGAGCGGAGACTGCAATGCAGAGTAAAAAAAAAAAAAACATGAATTTCAGAAGACCTTGCTGTGCCCGGGCTCTGAGAGCGGTCAGTTGCTCTCCTGCTCCGTACGCCGTAAGCGCTACTTTTACTGCTTAATCTTTCCTATATAAGATATATTTCTATTACTATATATACTTTTTTAACTTTATCATTATTATCCTATTGTGTGTTGTATTGACTTTACAATAAAACATATTATATCTAACATGTCAAAAGCATCGGCTCTTCAATACAGTTACCCGTCCCTTATCAACACAGTACAATATACTCTGTCATGACAATAAGTATATATAAGAGCCAGAATGCACCCGCGCTGGGTGGAAAGCTAGCTTGCTCTAGAAGCTCCAGCTTTTGTTCCCTTTAGTGAGGGTTAATTGCGCGCTTGGCGTAATCATGGTCATAGCTGTTTCCTGTGTGAAATTGTTATCCGCTCACAATTCCACACAACATACGAGCCGGAAGCATAAAGTGTAAAGCCTGGGGTGCCTAATGAGTGAGCTAACTCACATTAATTGCGTTGCGCTCACTGCCCGCTTTCCAGTCGGGAAACCTGTCGTGCCAGCTGCATTAATGAATCGGCCAACGCGCGGGGAGAGGCGGTTTGCGTATTGGGCGCTCTTCCGCTTCCTCGCTCACTGACTCGCTGCGCTCGGTCGTTCGGCTGCGGCGAGCGGTATCAGCTCACTCAAAGGCGGTAATACGGTTATCCACAGAATCAGGGGATAACGCAGGAAAGAACATGTGAGCAAAAGGCCAGCAAAAGGCCAGGAACCGTAAAAAGGCCGCGTTGCTGGCGTTTTTCCATAGGCTCCGCCCCCCTGACGAGCATCACAAAAATCGACGCTCAAGTCAGAGGTGGCGAAACCCGACAGGACTATAAAGATACCAGGCGTTTCCCCCTGGAAGCTCCCTCGTGCGCTCTCCTGTTCCGACCCTGCCGCTTACCGGATACCTGTCCGCCTTTCTCCCTTCGGGAAGCGTGGCGCTTTCTCATAGCTCACGCTGTAGGTATCTCAGTTCGGTGTAGGTCGTTCGCTCCAAGCTGGGCTGTGTGCACGAACCCCCCGTTCAGCCCGACCGCTGCGCCTTATCCGGTAACTATCGTCTTGAGTCCAACCCGGTAAGACACGACTTATCGCCACTGGCAGCAGCCACTGGTAACAGGATTAGCAGAGCGAGGTATGTAGGCGGTGCTACAGAGTTCTTGAAGTGGTGGCCTAACTACGGCTACACTAGAAGGACAGTATTTGGTATCTGCGCTCTGCTGAAGCCAGTTACCTTCGGAAAAAGAGTTGGTAGCTCTTGATCCGGCAAACAAACCACCGCTGGTAGCGGTGGTTTTTTTGTTTGCAAGCAGCAGATTACGCGCAGAAAAAAAGGATCTCAAGAAGATCCTTTGATCTTTTCTACGGGGTCTGACGCTCAGTGGAACGAAAACTCACGTTAAGGGATTTTGGTCATGAGATTATCAAAAAGGATCTTCACCTAGATCCTTTTAAATTAAAAATGAAGTTTTAAATCAATCTAAAGTATATATGAGTAAACTTGGTCTGACAGTTACCAATGCTTAATCAGTGAGGCACCTATCTCAGCGATCTGTCTATTTCGTTCATCCATAGTTGCCTGACTCCCCGTCGTGTAGATAACTACGATACGGGAGGGCTTACCATCTGGCCCCAGTGCTGCAATGATACCGCGAGACCCACGCTCACCGGCTCCAGATTTATCAGCAATAAACCAGCCAGCCGGAAGGGCCGAGCGCAGAAGTGGTCCTGCAACTTTATCCGCCTCCATCCAGTCTATTAATTGTTGCCGGGAAGCTAGAGTAAGTAGTTCGCCAGTTAATAGTTTGCGCAACGTTGTTGCCATTGCTACAGGCATCGTGGTGTCACGCTCGTCGTTTGGTATGGCTTCATTCAGCTCCGGTTCCCAACGATCAAGGCGAGTTACATGATCCCCCATGTTGTGCAAAAAAGCGGTTAGCTCCTTCGGTCCTCCGATCGTTGTCAGAAGTAAGTTGGCCGCAGTGTTATCACTCATGGTTATGGCAGCACTGCATAATTCTCTTACTGTCATGCCATCCGTAAGATGCTTTTCTGTGACTGGTGAGTACTCAACCAAGTCATTCTGAGAATAGTGTATGCGGCGACCGAGTTGCTCTTGCCCGGCGTCAATACGGGATAATACCGCGCCACATAGCAGAACTTTAAAAGTGCTCATCATTGGAAAACGTTCTTCGGGGCGAAAACTCTCAAGGATCTTACCGCTGTTGAGATCCAGTTCGATGTAACCCACTCGTGCACCCAACTGATCTTCAGCATCTTTTACTTTCACCAGCGTTTCTGGGTGAGCAAAAACAGGAAGGCAAAATGCCGCAAAAAAGGGAATAAGGGCGACACGGAAATGTTGAATACTCATACTCTTCCTTTTTCAATATTATTGAAGCATTTATCAGGGTTATTGTCTCATGAGCGGATACATATTTGAATGTATTTAGAAAAATAAACAAATAGGGGTTCCGCGCACATTTCCCCGAAAAGTGCCACCTGACGCGCCCTGTAGCGGCGCATTAAGCGCGGCGGGTGTGGTGGTTACGCGCAGCGTGACCGCTACACTTGCCAGCGCCCTAGCGCCCGCTCCTTTCGCTTTCTTCCCTTCCTTTCTCGCCACGTTCGCCGGCTTTCCCCGTCAAGCTCTAAATCGGGGGCTCCCTTTAGGGTTCCGATTTAGTGCTTTACGGCACCTCGACCCCAAAAAACTTGATTAGGGTGATGGTTCACGTAGTGGGCCATCGCCCTGATAGACGGTTTTTCGCCCTTTGACGTTGGAGTCCACGTTCTTTAATAGTGGACTCTTGTTCCAAACTGGAACAACACTCAACCCTATCTCGGTCTATTCTTTTGATTTATAAGGGATTTTGCCGATTTCGGCCTATTGGTTAAAAAATGAGCTGATTTAACAAAAATTTAACGCGAATTTTAACAAAATATTAACGCTTACAATTTCCATTCGCCATTCAGGCTGCGCAACTGTTGGGAAGGGCGATCGGTGCGGGCCTCTTCGCTATTACGCCAGCTGGCGAAAGGGGGATGTGCTGCAAGGCGATTAAGTTGGGTAACGCCAGGGTTTTCCCAGTCACGACGTTGTAAAACGACGGCCAGTGAGCGCGCGTAATACGACTCACTATAGGGCGAATTCAGGTACCGTCATTGGGGTTAAGCGGAAAGGTGTGTGTCAGTAGGTTGTGAGGTGAAAGCGTTTTCAGATGCATAGTGAGCTTAATGTCCTTTTCACAGTATATCGTGTCTGATAGGTATCTCTTATTAGTATAGTCGAATACTAGTCAATAGTGCGTTTTGTGCAAAATGTCCATTTTGTGGCAGTGATGGGGTTGTTTTATGCTATTCCGTGTCTCTGGGTGGGCGTGCATTGAAAATAGGGGTTATCGGGTGAGGGATCTCCCTATCAGTGATAGAGATCACTCCCTATCAGTGATAGATTCTTCTCCCTATCAGTGATAGAAGATCTCCCTATCAGTGATAGAGATCCCTGAGTACTGAGTTTAACATGTTCTCGTCCCGGGCTGCACGCGCCTTCGAGTTTTTTTTCCTTTTCCCCATTTTTTTCAACTTGAAGACTTCAATTACACCAAAAAGTAAAATTCACAAGCTCTCGAGTCGCGAAGCTTCCGCCGCCATGGCTTCTAACTTTACTCAGTTCGTTCTCGTCGACAATGGCGGAACTGGCGACGTGACTGTCGCCCCAAGCAACTTCGCTAACGGGATCGCTGAATGGATCAGCTCTAACTCGCGTTCACAGGCTTACAAAGTAACCTGTAGCGTTCGTCAGAGCTCTGCGCAGAATCGCAAATACACCATCAAAGTCGAGGTGCCTAAAGGCGCCTGGCGTTCGTACTTAAATATGGAACTAACCATTCCAATTTTCGCCACGAATTCCGACTGCGAGCTTATTGTTAAGGCAATGCAAGGTCTCCTAAAAGATGGAAACCCGATTCCCTCAGCAATCGCAGCAAACTCCGGCATCTACggatcaggttctcaCATGGTGAGCAAGGGCGAGGAGCTGTTCACCGGGGTGGTGCCCATCCTGGTCGAGCTGGACGGCGACGTAAACGGCCACAAGTTCAGCGTGTCCGGCGAGGGCGAGGGCGATGCCACCTACGGCAAGCTGACCCTGAAGTTCATCTGCACCACCGGCAAGCTGCCCGTGCCCTGGCCCACCCTCGTGACCACCTTCGGCTACGGCCTGCAGTGCTTCGCCCGCTACCCCGACCACATGAAGCAGCACGACTTCTTCAAGTCCGCCATGCCCGAAGGCTACGTCCAGGAGCGCACCATCTTCTTCAAGGACGACGGCAACTACAAGACCCGCGCCGAGGTGAAGTTCGAGGGCGACACCCTGGTGAACCGCATCGAGCTGAAGGGCATCGACTTCAAGGAGGACGGCAACATCCTGGGGCACAAGCTGGAGTACAACTACAACAGCCACAACGTCTATATCATGGCCGACAAGCAGAAGAACGGCATCAAGGTGAACTTCAAGATCCGCCACAACATCGAGGACGGCAGCGTGCAGCTCGCCGACCACTACCAGCAGAACACCCCCATCGGCGACGGCCCCGTGCTGCTGCCCGACAACCACTACCTGAGCTACCAGTCCGCCCTGAGCAAAGACCCCAACGAGAAGCGCGATCACATGGTCCTGCTGGAGTTCGTGACCGCCGCCGGGATCACTCTCGGCATGGACGAGCTGTACAAGGGTGGACGCGGAGGTCGTGGAGGTCGTGGTCACAAACGTTCACGCGAGTAAGGATCCTGCCCATTTAGTTGGCTTTTCCCTTGTCTCGTGTCTTTTCCGTGGAAAGGTTCCCGGAGTAATCTGATGGCACAGCAGGGAGGTGCGCCTGCAGGTTGGTTAGGAAGGGGGGATGATGTAAAAGAAGAAAATGGGGGGATATCTTATGTTTAAGAGGATAAATAATGTGAAGGGGCTTTATATGCTTGCTTGGTTGTCTCGTTGGTGCATGGGGAATCTGCATGTTTGCTTTGGAGCACGCGTGGTACATCAATGGGATCATATCTTGCTGCCTCCCGCAGCTCACCGTGCGAGCTGCCGGGACCCCGTTTCTCATAGGCGTGTGCACCTTCCGTCTGAGACCTGTAAATGGTTAAAAAGGAATATATAATTACCTTTTGAAAAGTGGTAAAAAACGAATATATCTTTTTTTTTGGTTTTAATACGCTCTTTTGTGTGTATGAGAGGAATAAATAAGTGTGTGTGTGTGTGTGTGTTGTTGTTGTTGAAAAAATGAAGGACACGAAAGCGCTCATTAAGGGTGGGGATACACCAGGCATAATTATCCGAAAATATTTTGATGCACCAAATAAGTGAACATACTGACGAAATCAAAGAGTTGGAGGATGGATAGGGAGGCCTCATTGGCAGTGGTAAATTGATTTGACTTGAATATGATACCCTCTTACTGTTTCATTGCCACTACAAGTTGGTTTCCTTCCCCTGC

>p3944
AGGCATGCAAGCTAGCGATATCGAATTCGAGCTCATATAGTTGGTATGTATTCTAATTCCAGACTACTGGCGTGGATAAACATGTCCCCTGATTAAAAGGAAAGATTCCATAGCCCATTAGTGCAAAGATAATTGGTACACCGTCAAAAACACATGGGAGACCACACGATACGACACTGTGACCGTAGCATCAATTCCGCACTCGATATAACTCTATCGAAGAACTTCCATGGTACAAACTGGTCGCCACGGTCTGCTCCACACGGAGATCATCGTATCATTTTTATCGATAGCGGCCGCTATCGATGTATGCCTTGGCCCTGATGGCATGCCAATTTCACTACAACGGACTATGTGGACCCCGTTATCATGGAAATGCGCTAGTTGGAGGAAGTTAGACCGCGCCGGAAAAGAGAGGGGTAGAGAAAATGACAACTTGGAAGATATCCACACACGCACGGTGAAACGTTAGCAACAATTATTAGGGAAGCACGCTTGCCCTAGTCCCACGAGTAACCAAGACTCCAAAAGCCTTTCTGGCACAGAGAGCGAGCCGAAATGGAAAAGAGAAACAATGCCTGCACTAACACTACTGAGCGATTCGCCTCGCCGCGGAGGACCGAATACTAATAACGACACTTGCGGTCAAAAAGTAGAAGAACAAATGCTCAACGATGAGTGAATCAGGTTAGGGTAGTTGGAAAATTATACAGAATGTCTTTGGCAACACACCGGCnnnCTTGCATGCCTGCAAGGCCTTGCAGAATACTGCATAGATAACAAACGCATCAAACACAACTGGTGGCACTATTTCAATCATGTCGACACACCAAGACGAGAAAATTTGAGTTAAACAAGATGCCTACAACCCTATATTTATTATCTTCAAGTGATCTTCTCTTCTCTTGTGCGCTGTACGTAAATGTGTTGCAAATAAGGCATAGGGCTGAGTACAGGCACCACACGCGAGGAAAATCATAAGCACTAGCCGTGTCAACTCACAGCGACTACAGAACAATTTTGGCCACACAACCCGGTGTTAGGATCTCCGAGGCCTGGGACCCGTGGGCCGCCGTCGGACCGGCGGTGTTGGTCGTTCGAATTAGCCCTCCCACACATAACCAGAGGGCAgCAATTCACGAATCCCAACTGCCGTCGGCTGTCCATCACTGTCCTTCACTATGGCCTTGATCCCAGGATGCAGATCGAGAAGCACCTGTCGGCACCGTCCGCAGGGGCTCAAGATGCCCCTGTTCTCATTTCCGATCGCGACGATACAAGTCAGGTTGCCAGCTGCCGCAGCAGCAGCAGTGCCCAGCACCACGAGTTCTGCACAAGGTCCCCCAGTAAAATGATATACATTGACACCAGTGAAGATGCGGCCGTCGCTAGAGAGAGCTGCGCTGGCGACGCTGTAGTCTTCAGAGATGGGGATGCTGTTGATTGTAGCCGTTGCTCTTTCAATGAGGGTGGATTCTTCTTGAGACAAAGGCATATGCACTAGTAGCTTATTTTATGGCAGCAACGAGACCTTACGTAAAGCAAAACTAAATAAGAGCGGAGACTGCAATGCAGAGTAAAAAAAAAAAAAACATGAATTTCAGAAGACCTTGCTGTGCCCGGGCTCTGAGAGCGGTCAGTTGCTCTCCTGCTCCGTACGCCGTAAGCGCTACTTTTACTGCTTAATCTTTCCTATATAAGATATATTTCTATTACTATATATACTTTTTTAACTTTATCATTATTATCCTATTGTGTGTTGTATTGACTTTACAATAAAACATATTATATCTAACATGTCAAAAGCATCGGCTCTTCAATACAGTTACCCGTCCCTTATCAACACAGTACAATATACTCTGTCATGACAATAAGTATATATAAGAGCCAGAATGCACCCGCGCTGGGTGGAAAGCTAGCTTGCTCTAGAAGCTCCAGCTTTTGTTCCCTTTAGTGAGGGTTAATTGCGCGCTTGGCGTAATCATGGTCATAGCTGTTTCCTGTGTGAAATTGTTATCCGCTCACAATTCCACACAACATACGAGCCGGAAGCATAAAGTGTAAAGCCTGGGGTGCCTAATGAGTGAGCTAACTCACATTAATTGCGTTGCGCTCACTGCCCGCTTTCCAGTCGGGAAACCTGTCGTGCCAGCTGCATTAATGAATCGGCCAACGCGCGGGGAGAGGCGGTTTGCGTATTGGGCGCTCTTCCGCTTCCTCGCTCACTGACTCGCTGCGCTCGGTCGTTCGGCTGCGGCGAGCGGTATCAGCTCACTCAAAGGCGGTAATACGGTTATCCACAGAATCAGGGGATAACGCAGGAAAGAACATGTGAGCAAAAGGCCAGCAAAAGGCCAGGAACCGTAAAAAGGCCGCGTTGCTGGCGTTTTTCCATAGGCTCCGCCCCCCTGACGAGCATCACAAAAATCGACGCTCAAGTCAGAGGTGGCGAAACCCGACAGGACTATAAAGATACCAGGCGTTTCCCCCTGGAAGCTCCCTCGTGCGCTCTCCTGTTCCGACCCTGCCGCTTACCGGATACCTGTCCGCCTTTCTCCCTTCGGGAAGCGTGGCGCTTTCTCATAGCTCACGCTGTAGGTATCTCAGTTCGGTGTAGGTCGTTCGCTCCAAGCTGGGCTGTGTGCACGAACCCCCCGTTCAGCCCGACCGCTGCGCCTTATCCGGTAACTATCGTCTTGAGTCCAACCCGGTAAGACACGACTTATCGCCACTGGCAGCAGCCACTGGTAACAGGATTAGCAGAGCGAGGTATGTAGGCGGTGCTACAGAGTTCTTGAAGTGGTGGCCTAACTACGGCTACACTAGAAGGACAGTATTTGGTATCTGCGCTCTGCTGAAGCCAGTTACCTTCGGAAAAAGAGTTGGTAGCTCTTGATCCGGCAAACAAACCACCGCTGGTAGCGGTGGTTTTTTTGTTTGCAAGCAGCAGATTACGCGCAGAAAAAAAGGATCTCAAGAAGATCCTTTGATCTTTTCTACGGGGTCTGACGCTCAGTGGAACGAAAACTCACGTTAAGGGATTTTGGTCATGAGATTATCAAAAAGGATCTTCACCTAGATCCTTTTAAATTAAAAATGAAGTTTTAAATCAATCTAAAGTATATATGAGTAAACTTGGTCTGACAGTTACCAATGCTTAATCAGTGAGGCACCTATCTCAGCGATCTGTCTATTTCGTTCATCCATAGTTGCCTGACTCCCCGTCGTGTAGATAACTACGATACGGGAGGGCTTACCATCTGGCCCCAGTGCTGCAATGATACCGCGAGACCCACGCTCACCGGCTCCAGATTTATCAGCAATAAACCAGCCAGCCGGAAGGGCCGAGCGCAGAAGTGGTCCTGCAACTTTATCCGCCTCCATCCAGTCTATTAATTGTTGCCGGGAAGCTAGAGTAAGTAGTTCGCCAGTTAATAGTTTGCGCAACGTTGTTGCCATTGCTACAGGCATCGTGGTGTCACGCTCGTCGTTTGGTATGGCTTCATTCAGCTCCGGTTCCCAACGATCAAGGCGAGTTACATGATCCCCCATGTTGTGCAAAAAAGCGGTTAGCTCCTTCGGTCCTCCGATCGTTGTCAGAAGTAAGTTGGCCGCAGTGTTATCACTCATGGTTATGGCAGCACTGCATAATTCTCTTACTGTCATGCCATCCGTAAGATGCTTTTCTGTGACTGGTGAGTACTCAACCAAGTCATTCTGAGAATAGTGTATGCGGCGACCGAGTTGCTCTTGCCCGGCGTCAATACGGGATAATACCGCGCCACATAGCAGAACTTTAAAAGTGCTCATCATTGGAAAACGTTCTTCGGGGCGAAAACTCTCAAGGATCTTACCGCTGTTGAGATCCAGTTCGATGTAACCCACTCGTGCACCCAACTGATCTTCAGCATCTTTTACTTTCACCAGCGTTTCTGGGTGAGCAAAAACAGGAAGGCAAAATGCCGCAAAAAAGGGAATAAGGGCGACACGGAAATGTTGAATACTCATACTCTTCCTTTTTCAATATTATTGAAGCATTTATCAGGGTTATTGTCTCATGAGCGGATACATATTTGAATGTATTTAGAAAAATAAACAAATAGGGGTTCCGCGCACATTTCCCCGAAAAGTGCCACCTGACGCGCCCTGTAGCGGCGCATTAAGCGCGGCGGGTGTGGTGGTTACGCGCAGCGTGACCGCTACACTTGCCAGCGCCCTAGCGCCCGCTCCTTTCGCTTTCTTCCCTTCCTTTCTCGCCACGTTCGCCGGCTTTCCCCGTCAAGCTCTAAATCGGGGGCTCCCTTTAGGGTTCCGATTTAGTGCTTTACGGCACCTCGACCCCAAAAAACTTGATTAGGGTGATGGTTCACGTAGTGGGCCATCGCCCTGATAGACGGTTTTTCGCCCTTTGACGTTGGAGTCCACGTTCTTTAATAGTGGACTCTTGTTCCAAACTGGAACAACACTCAACCCTATCTCGGTCTATTCTTTTGATTTATAAGGGATTTTGCCGATTTCGGCCTATTGGTTAAAAAATGAGCTGATTTAACAAAAATTTAACGCGAATTTTAACAAAATATTAACGCTTACAATTTCCATTCGCCATTCAGGCTGCGCAACTGTTGGGAAGGGCGATCGGTGCGGGCCTCTTCGCTATTACGCCAGCTGGCGAAAGGGGGATGTGCTGCAAGGCGATTAAGTTGGGTAACGCCAGGGTTTTCCCAGTCACGACGTTGTAAAACGACGGCCAGTGAGCGCGCGTAATACGACTCACTATAGGGCGAATTCAGGTACCGTCATTGGGGTTAAGCGGAAAGGTGTGTGTCAGTAGGTTGTGAGGTGAAAGCGTTTTCAGATGCATAGTGAGCTTAATGTCCTTTTCACAGTATATCGTGTCTGATAGGTATCTCTTATTAGTATAGTCGAATACTAGTCAATAGTGCGTTTTGTGCAAAATGTCCATTTTGTGGCAGTGATGGGGTTGTTTTATGCTATTCCGTGTCTCTGGGTGGGCGTGCATTGAAAATAGGGGTTATCGGGTGAGGGATCTCCCTATCAGTGATAGAGATCACTCCCTATCAGTGATAGATTCTTCTCCCTATCAGTGATAGAAGATCTCCCTATCAGTGATAGAGATCCCTGAGTACTGAGTTTAACATGTTCTCGTCCCGGGCTGCACGCGCCTTCGAGTTTTTTTTCCTTTTCCCCATTTTTTTCAACTTGAAGACTTCAATTACACCAAAAAGTAAAATTCACAAGCTTCCGCCGCCATGGCTTCTAACTTTACTCAGTTCGTTCTCGTCGACAATGGCGGAACTGGCGACGTGACTGTCGCCCCAAGCAACTTCGCTAACGGGATCGCTGAATGGATCAGCTCTAACTCGCGTTCACAGGCTTACAAAGTAACCTGTAGCGTTCGTCAGAGCTCTGCGCAGAATCGCAAATACACCATCAAAGTCGAGGTGCCTAAAGGCGCCTGGCGTTCGTACTTAAATATGGAACTAACCATTCCAATTTTCGCCACGAATTCCGACTGCGAGCTTATTGTTAAGGCAATGCAAGGTCTCCTAAAAGATGGAAACCCGATTCCCTCAGCAATCGCAGCAAACTCCGGCATCTACggatcaggttctcaCATGGTGAGCAAGGGCGAGGAGCTGTTCACCGGGGTGGTGCCCATCCTGGTCGAGCTGGACGGCGACGTAAACGGCCACAAGTTCAGCGTGTCCGGCGAGGGCGAGGGCGATGCCACCTACGGCAAGCTGACCCTGAAGTTCATCTGCACCACCGGCAAGCTGCCCGTGCCCTGGCCCACCCTCGTGACCACCTTCGGCTACGGCCTGCAGTGCTTCGCCCGCTACCCCGACCACATGAAGCAGCACGACTTCTTCAAGTCCGCCATGCCCGAAGGCTACGTCCAGGAGCGCACCATCTTCTTCAAGGACGACGGCAACTACAAGACCCGCGCCGAGGTGAAGTTCGAGGGCGACACCCTGGTGAACCGCATCGAGCTGAAGGGCATCGACTTCAAGGAGGACGGCAACATCCTGGGGCACAAGCTGGAGTACAACTACAACAGCCACAACGTCTATATCATGGCCGACAAGCAGAAGAACGGCATCAAGGTGAACTTCAAGATCCGCCACAACATCGAGGACGGCAGCGTGCAGCTCGCCGACCACTACCAGCAGAACACCCCCATCGGCGACGGCCCCGTGCTGCTGCCCGACAACCACTACCTGAGCTACCAGTCCGCCCTGAGCAAAGACCCCAACGAGAAGCGCGATCACATGGTCCTGCTGGAGTTCGTGACCGCCGCCGGGATCACTCTCGGCATGGACGAGCTGTACAAGGGTGGACGCGGAGGTCGTGGAGGTCGTGGTCACAAACGTTCACGCGAGTAAGGATCCGGTGGCGGAATGGTGAGCAAGGGCGAGGAGCTGTTCACCGGGGTGGTGCCCATCCTGGTCGAGCTGGACGGCGACGTAAACGGCCACAAGTTCAGCGTGTCCGGCGAGGGCGAGGGCGATGCCACCTACGGCAAGCTGACCCTGAAGTTCATCTGCACCACCGGCAAGCTGCCCGTGCCCTGGCCCACCCTCGTGACCACCTTCGGCTACGGCCTGCAGTGCTTCGCCCGCTACCCCGACCACATGAAGCAGCACGACTTCTTCAAGTCCGCCATGCCCGAAGGCTACGTCCAGGAGCGCACCATCTTCTTCAAGGACGACGGCAACTACAAGACCCGCGCCGAGGTGAAGTTCGAGGGCGACACCCTGGTGAACCGCATCGAGCTGAAGGGCATCGACTTCAAGGAGGACGGCAACATCCTGGGGCACAAGCTGGAGTACAACTACAACAGCCACAACGTCTATATCATGGCCGACAAGCAGAAGAACGGCATCAAGGTGAACTTCAAGATCCGCCACAACATCGAGGACGGCAGCGTGCAGCTCGCCGACCACTACCAGCAGAACACCCCCATCGGCGACGGCCCCGTGCTGCTGCCCGACAACCACTACCTGAGCTACCAGTCCGCCCTGAGCAAAGACCCCAACGAGAAGCGCGATCACATGGTCCTGCTGGAGTTCGTGACCGCCGCCGGGATCACTCTCGGCATGGACGAGCTGTACAAGTAAAGATCCTGCCCATTTAGTTGGCTTTTCCCTTGTCTCGTGTCTTTTCCGTGGAAAGGTTCCCGGAGTAATCTGATGGCACAGCAGGGAGGTGCGCCTGCAGGTTGGTTAGGAAGGGGGGATGATGTAAAAGAAGAAAATGGGGGGATATCTTATGTTTAAGAGGATAAATAATGTGAAGGGGCTTTATATGCTTGCTTGGTTGTCTCGTTGGTGCATGGGGAATCTGCATGTTTGCTTTGGAGCACGCGTGGTACATCAATGGGATCATATCTTGCTGCCTCCCGCAGCTCACCGTGCGAGCTGCCGGGACCCCGTTTCTCATAGGCGTGTGCACCTTCCGTCTGAGACCTGTAAATGGTTAAAAAGGAATATATAATTACCTTTTGAAAAGTGGTAAAAAACGAATATATCTTTTTTTTTGGTTTTAATACGCTCTTTTGTGTGTATGAGAGGAATAAATAAGTGTGTGTGTGTGTGTGTGTTGTTGTTGTTGAAAAAATGAAGGACACGAAAGCGCTCATTAAGGGTGGGGATACACCAGGCATAATTATCCGAAAATATTTTGATGCACCAAATAAGTGAACATACTGACGAAATCAAAGAGTTGGAGGATGGATAGGGAGGCCTCATTGGCAGTGGTAAATTGATTTGACTTGAATATGATACCCTCTTACTGTTTCATTGCCACTACAAGTTGGTTTCCTTCCCCTGC

>p4006
AGGCATGCAAGCTAGCGATATCGAATTCGAGCTCATATAGTTGGTATGTATTCTAATTCCAGACTACTGGCGTGGATAAACATGTCCCCTGATTAAAAGGAAAGATTCCATAGCCCATTAGTGCAAAGATAATTGGTACACCGTCAAAAACACATGGGAGACCACACGATACGACACTGTGACCGTAGCATCAATTCCGCACTCGATATAACTCTATCGAAGAACTTCCATGGTACAAACTGGTCGCCACGGTCTGCTCCACACGGAGATCATCGTATCATTTTTATCGATAGCGGCCGCTATCGATGTATGCCTTGGCCCTGATGGCATGCCAATTTCACTACAACGGACTATGTGGACCCCGTTATCATGGAAATGCGCTAGTTGGAGGAAGTTAGACCGCGCCGGAAAAGAGAGGGGTAGAGAAAATGACAACTTGGAAGATATCCACACACGCACGGTGAAACGTTAGCAACAATTATTAGGGAAGCACGCTTGCCCTAGTCCCACGAGTAACCAAGACTCCAAAAGCCTTTCTGGCACAGAGAGCGAGCCGAAATGGAAAAGAGAAACAATGCCTGCACTAACACTACTGAGCGATTCGCCTCGCCGCGGAGGACCGAATACTAATAACGACACTTGCGGTCAAAAAGTAGAAGAACAAATGCTCAACGATGAGTGAATCAGGTTAGGGTAGTTGGAAAATTATACAGAATGTCTTTGGCAACACACCGGCnnnCTTGCATGCCTGCAAGGCCTTGCAGAATACTGCATAGATAACAAACGCATCAAACACAACTGGTGGCACTATTTCAATCATGTCGACACACCAAGACGAGAAAATTTGAGTTAAACAAGATGCCTACAACCCTATATTTATTATCTTCAAGTGATCTTCTCTTCTCTTGTGCGCTGTACGTAAATGTGTTGCAAATAAGGCATAGGGCTGAGTACAGGCACCACACGCGAGGAAAATCATAAGCACTAGCCGTGTCAACTCACAGCGACTACAGAACAATTTTGGCCACACAACCCGGTGTTAGGATCTCCGAGGCCTGGGACCCGTGGGCCGCCGTCGGACCGGCGGTGTTGGTCGTTCGAATTAGCCCTCCCACACATAACCAGAGGGCAgCAATTCACGAATCCCAACTGCCGTCGGCTGTCCATCACTGTCCTTCACTATGGCCTTGATCCCAGGATGCAGATCGAGAAGCACCTGTCGGCACCGTCCGCAGGGGCTCAAGATGCCCCTGTTCTCATTTCCGATCGCGACGATACAAGTCAGGTTGCCAGCTGCCGCAGCAGCAGCAGTGCCCAGCACCACGAGTTCTGCACAAGGTCCCCCAGTAAAATGATATACATTGACACCAGTGAAGATGCGGCCGTCGCTAGAGAGAGCTGCGCTGGCGACGCTGTAGTCTTCAGAGATGGGGATGCTGTTGATTGTAGCCGTTGCTCTTTCAATGAGGGTGGATTCTTCTTGAGACAAAGGCATATGCACTAGTAGCTTATTTTATGGCAGCAACGAGACCTTACGTAAAGCAAAACTAAATAAGAGCGGAGACTGCAATGCAGAGTAAAAAAAAAAAAAACATGAATTTCAGAAGACCTTGCTGTGCCCGGGCTCTGAGAGCGGTCAGTTGCTCTCCTGCTCCGTACGCCGTAAGCGCTACTTTTACTGCTTAATCTTTCCTATATAAGATATATTTCTATTACTATATATACTTTTTTAACTTTATCATTATTATCCTATTGTGTGTTGTATTGACTTTACAATAAAACATATTATATCTAACATGTCAAAAGCATCGGCTCTTCAATACAGTTACCCGTCCCTTATCAACACAGTACAATATACTCTGTCATGACAATAAGTATATATAAGAGCCAGAATGCACCCGCGCTGGGTGGAAAGCTAGCTTGCTCTAGAAGCTCCAGCTTTTGTTCCCTTTAGTGAGGGTTAATTGCGCGCTTGGCGTAATCATGGTCATAGCTGTTTCCTGTGTGAAATTGTTATCCGCTCACAATTCCACACAACATACGAGCCGGAAGCATAAAGTGTAAAGCCTGGGGTGCCTAATGAGTGAGCTAACTCACATTAATTGCGTTGCGCTCACTGCCCGCTTTCCAGTCGGGAAACCTGTCGTGCCAGCTGCATTAATGAATCGGCCAACGCGCGGGGAGAGGCGGTTTGCGTATTGGGCGCTCTTCCGCTTCCTCGCTCACTGACTCGCTGCGCTCGGTCGTTCGGCTGCGGCGAGCGGTATCAGCTCACTCAAAGGCGGTAATACGGTTATCCACAGAATCAGGGGATAACGCAGGAAAGAACATGTGAGCAAAAGGCCAGCAAAAGGCCAGGAACCGTAAAAAGGCCGCGTTGCTGGCGTTTTTCCATAGGCTCCGCCCCCCTGACGAGCATCACAAAAATCGACGCTCAAGTCAGAGGTGGCGAAACCCGACAGGACTATAAAGATACCAGGCGTTTCCCCCTGGAAGCTCCCTCGTGCGCTCTCCTGTTCCGACCCTGCCGCTTACCGGATACCTGTCCGCCTTTCTCCCTTCGGGAAGCGTGGCGCTTTCTCATAGCTCACGCTGTAGGTATCTCAGTTCGGTGTAGGTCGTTCGCTCCAAGCTGGGCTGTGTGCACGAACCCCCCGTTCAGCCCGACCGCTGCGCCTTATCCGGTAACTATCGTCTTGAGTCCAACCCGGTAAGACACGACTTATCGCCACTGGCAGCAGCCACTGGTAACAGGATTAGCAGAGCGAGGTATGTAGGCGGTGCTACAGAGTTCTTGAAGTGGTGGCCTAACTACGGCTACACTAGAAGGACAGTATTTGGTATCTGCGCTCTGCTGAAGCCAGTTACCTTCGGAAAAAGAGTTGGTAGCTCTTGATCCGGCAAACAAACCACCGCTGGTAGCGGTGGTTTTTTTGTTTGCAAGCAGCAGATTACGCGCAGAAAAAAAGGATCTCAAGAAGATCCTTTGATCTTTTCTACGGGGTCTGACGCTCAGTGGAACGAAAACTCACGTTAAGGGATTTTGGTCATGAGATTATCAAAAAGGATCTTCACCTAGATCCTTTTAAATTAAAAATGAAGTTTTAAATCAATCTAAAGTATATATGAGTAAACTTGGTCTGACAGTTACCAATGCTTAATCAGTGAGGCACCTATCTCAGCGATCTGTCTATTTCGTTCATCCATAGTTGCCTGACTCCCCGTCGTGTAGATAACTACGATACGGGAGGGCTTACCATCTGGCCCCAGTGCTGCAATGATACCGCGAGACCCACGCTCACCGGCTCCAGATTTATCAGCAATAAACCAGCCAGCCGGAAGGGCCGAGCGCAGAAGTGGTCCTGCAACTTTATCCGCCTCCATCCAGTCTATTAATTGTTGCCGGGAAGCTAGAGTAAGTAGTTCGCCAGTTAATAGTTTGCGCAACGTTGTTGCCATTGCTACAGGCATCGTGGTGTCACGCTCGTCGTTTGGTATGGCTTCATTCAGCTCCGGTTCCCAACGATCAAGGCGAGTTACATGATCCCCCATGTTGTGCAAAAAAGCGGTTAGCTCCTTCGGTCCTCCGATCGTTGTCAGAAGTAAGTTGGCCGCAGTGTTATCACTCATGGTTATGGCAGCACTGCATAATTCTCTTACTGTCATGCCATCCGTAAGATGCTTTTCTGTGACTGGTGAGTACTCAACCAAGTCATTCTGAGAATAGTGTATGCGGCGACCGAGTTGCTCTTGCCCGGCGTCAATACGGGATAATACCGCGCCACATAGCAGAACTTTAAAAGTGCTCATCATTGGAAAACGTTCTTCGGGGCGAAAACTCTCAAGGATCTTACCGCTGTTGAGATCCAGTTCGATGTAACCCACTCGTGCACCCAACTGATCTTCAGCATCTTTTACTTTCACCAGCGTTTCTGGGTGAGCAAAAACAGGAAGGCAAAATGCCGCAAAAAAGGGAATAAGGGCGACACGGAAATGTTGAATACTCATACTCTTCCTTTTTCAATATTATTGAAGCATTTATCAGGGTTATTGTCTCATGAGCGGATACATATTTGAATGTATTTAGAAAAATAAACAAATAGGGGTTCCGCGCACATTTCCCCGAAAAGTGCCACCTGACGCGCCCTGTAGCGGCGCATTAAGCGCGGCGGGTGTGGTGGTTACGCGCAGCGTGACCGCTACACTTGCCAGCGCCCTAGCGCCCGCTCCTTTCGCTTTCTTCCCTTCCTTTCTCGCCACGTTCGCCGGCTTTCCCCGTCAAGCTCTAAATCGGGGGCTCCCTTTAGGGTTCCGATTTAGTGCTTTACGGCACCTCGACCCCAAAAAACTTGATTAGGGTGATGGTTCACGTAGTGGGCCATCGCCCTGATAGACGGTTTTTCGCCCTTTGACGTTGGAGTCCACGTTCTTTAATAGTGGACTCTTGTTCCAAACTGGAACAACACTCAACCCTATCTCGGTCTATTCTTTTGATTTATAAGGGATTTTGCCGATTTCGGCCTATTGGTTAAAAAATGAGCTGATTTAACAAAAATTTAACGCGAATTTTAACAAAATATTAACGCTTACAATTTCCATTCGCCATTCAGGCTGCGCAACTGTTGGGAAGGGCGATCGGTGCGGGCCTCTTCGCTATTACGCCAGCTGGCGAAAGGGGGATGTGCTGCAAGGCGATTAAGTTGGGTAACGCCAGGGTTTTCCCAGTCACGACGTTGTAAAACGACGGCCAGTGAGCGCGCGTAATACGACTCACTATAGGGCGAATTCAGGTACCGTCATTGGGGTTAAGCGGAAAGGTGTGTGTCAGTAGGTTGTGAGGTGAAAGCGTTTTCAGATGCATAGTGAGCTTAATGTCCTTTTCACAGTATATCGTGTCTGATAGGTATCTCTTATTAGTATAGTCGAATACTAGTCAATAGTGCGTTTTGTGCAAAATGTCCATTTTGTGGCAGTGATGGGGTTGTTTTATGCTATTCCGTGTCTCTGGGTGGGCGTGCATTGAAAATAGGGGTTATCGGGTGAGGGATCTCCCTATCAGTGATAGAGATCACTCCCTATCAGTGATAGATTCTTCTCCCTATCAGTGATAGAAGATCTCCCTATCAGTGATAGAGATCCCTGAGTACTGAGTTTAACATGTTCTCGTCCCGGGCTGCACGCGCCTTCGAGTTTTTTTTCCTTTTCCCCATTTTTTTCAACTTGAAGACTTCAATTACACCAAAAAGTAAAATTCACAAGCTCTCGAGCCGCCACCATGGCAACTAGCGGCATGGTTAGTAAAGGAGAAGAAAATAACATGGCAATCATTAAGGAGTTCATGAGATTCAAAGTTCACATGGAAGGTTCTGTAAATGGACATGAATTTGAAATAGAAGGTGAAGGAGAAGGAAGGCCTTATGAAGGAACCCAAACCGCGAAGCTAAAAGTTACTAAGGGTGGCCCATTACCATTTGCATGGGATATCCTTAGCCCTCAATTCATGTATGGGTCAAAGGCTTATGTCAAGCACCCCGCCGACATTCCAGACTATCTAAAGTTATCTTTTCCCGAAGGGTTTAAGTGGGAGCGTGTGATGAACTTCGAAGACGGTGGCGTGGTAACAGTGACTCAGGATTCGTCCCTGCAAGATGGTGAATTTATCTACAAAGTCAAATTAAGAGGAACTAACTTTCCATCTGACGGCCCGGTTATGCAAAAAAAGACAATGGGCTGGGAGGCCTCCTCAGAACGAATGTACCCTGAAGATGGTGCCTTGAAGGGTGAGATTAAACAAAGATTGAAATTGAAAGATGGTGGACATTATGACGCTGAGGTTAAAACGACATACAAAGCTAAGAAACCTGTCCAGCTCCCAGGTGCTTACAATGTAAATATAAAACTTGATATTACATCACATAATGAAGATTATACGATAGTTGAACAATACGAAAGGGCTGAGGGGAGACATAGTACTGGTGGCATGGATGAACTATACAAAGGTTCTGGTACCGCAGGGGGAGGTGGTTCTCAAGCTTCCGCCGCCATGGCTTCTAACTTTACTCAGTTCGTTCTCGTCGACAATGGCGGAACTGGCGACGTGACTGTCGCCCCAAGCAACTTCGCTAACGGGATCGCTGAATGGATCAGCTCTAACTCGCGTTCACAGGCTTACAAAGTAACCTGTAGCGTTCGTCAGAGCTCTGCGCAGAATCGCAAATACACCATCAAAGTCGAGGTGCCTAAAGGCGCCTGGCGTTCGTACTTAAATATGGAACTAACCATTCCAATTTTCGCCACGAATTCCGACTGCGAGCTTATTGTTAAGGCAATGCAAGGTCTCCTAAAAGATGGAAACCCGATTCCCTCAGCAATCGCAGCAAACTCCGGCATCTACggatcaggttctcaCATGGTGAGCAAGGGCGAGGAGCTGTTCACCGGGGTGGTGCCCATCCTGGTCGAGCTGGACGGCGACGTAAACGGCCACAAGTTCAGCGTGTCCGGCGAGGGCGAGGGCGATGCCACCTACGGCAAGCTGACCCTGAAGTTCATCTGCACCACCGGCAAGCTGCCCGTGCCCTGGCCCACCCTCGTGACCACCTTCGGCTACGGCCTGCAGTGCTTCGCCCGCTACCCCGACCACATGAAGCAGCACGACTTCTTCAAGTCCGCCATGCCCGAAGGCTACGTCCAGGAGCGCACCATCTTCTTCAAGGACGACGGCAACTACAAGACCCGCGCCGAGGTGAAGTTCGAGGGCGACACCCTGGTGAACCGCATCGAGCTGAAGGGCATCGACTTCAAGGAGGACGGCAACATCCTGGGGCACAAGCTGGAGTACAACTACAACAGCCACAACGTCTATATCATGGCCGACAAGCAGAAGAACGGCATCAAGGTGAACTTCAAGATCCGCCACAACATCGAGGACGGCAGCGTGCAGCTCGCCGACCACTACCAGCAGAACACCCCCATCGGCGACGGCCCCGTGCTGCTGCCCGACAACCACTACCTGAGCTACCAGTCCGCCCTGAGCAAAGACCCCAACGAGAAGCGCGATCACATGGTCCTGCTGGAGTTCGTGACCGCCGCCGGGATCACTCTCGGCATGGACGAGCTGTACAAGGGTGGACGCGGAGGTCGTGGAGGTCGTGGTCACAAACGTTCACGCGAGTAAGGATCCTGCCCATTTAGTTGGCTTTTCCCTTGTCTCGTGTCTTTTCCGTGGAAAGGTTCCCGGAGTAATCTGATGGCACAGCAGGGAGGTGCGCCTGCAGGTTGGTTAGGAAGGGGGGATGATGTAAAAGAAGAAAATGGGGGGATATCTTATGTTTAAGAGGATAAATAATGTGAAGGGGCTTTATATGCTTGCTTGGTTGTCTCGTTGGTGCATGGGGAATCTGCATGTTTGCTTTGGAGCACGCGTGGTACATCAATGGGATCATATCTTGCTGCCTCCCGCAGCTCACCGTGCGAGCTGCCGGGACCCCGTTTCTCATAGGCGTGTGCACCTTCCGTCTGAGACCTGTAAATGGTTAAAAAGGAATATATAATTACCTTTTGAAAAGTGGTAAAAAACGAATATATCTTTTTTTTTGGTTTTAATACGCTCTTTTGTGTGTATGAGAGGAATAAATAAGTGTGTGTGTGTGTGTGTGTTGTTGTTGTTGAAAAAATGAAGGACACGAAAGCGCTCATTAAGGGTGGGGATACACCAGGCATAATTATCCGAAAATATTTTGATGCACCAAATAAGTGAACATACTGACGAAATCAAAGAGTTGGAGGATGGATAGGGAGGCCTCATTGGCAGTGGTAAATTGATTTGACTTGAATATGATACCCTCTTACTGTTTCATTGCCACTACAAGTTGGTTTCCTTCCCCTGC

>p4054
AGGCATGCAAGCTAGCGATATCGAATTCGAGCTCATATAGTTGGTATGTATTCTAATTCCAGACTACTGGCGTGGATAAACATGTCCCCTGATTAAAAGGAAAGATTCCATAGCCCATTAGTGCAAAGATAATTGGTACACCGTCAAAAACACATGGGAGACCACACGATACGACACTGTGACCGTAGCATCAATTCCGCACTCGATATAACTCTATCGAAGAACTTCCATGGTACAAACTGGTCGCCACGGTCTGCTCCACACGGAGATCATCGTATCATTTTTATCGATAGCGGCCGCTATCGATGTATGCCTTGGCCCTGATGGCATGCCAATTTCACTACAACGGACTATGTGGACCCCGTTATCATGGAAATGCGCTAGTTGGAGGAAGTTAGACCGCGCCGGAAAAGAGAGGGGTAGAGAAAATGACAACTTGGAAGATATCCACACACGCACGGTGAAACGTTAGCAACAATTATTAGGGAAGCACGCTTGCCCTAGTCCCACGAGTAACCAAGACTCCAAAAGCCTTTCTGGCACAGAGAGCGAGCCGAAATGGAAAAGAGAAACAATGCCTGCACTAACACTACTGAGCGATTCGCCTCGCCGCGGAGGACCGAATACTAATAACGACACTTGCGGTCAAAAAGTAGAAGAACAAATGCTCAACGATGAGTGAATCAGGTTAGGGTAGTTGGAAAATTATACAGAATGTCTTTGGCAACACACCGGCnnnCTTGCATGCCTGCAAGGCCTTGCAGAATACTGCATAGATAACAAACGCATCAAACACAACTGGTGGCACTATTTCAATCATGTCGACACACCAAGACGAGAAAATTTGAGTTAAACAAGATGCCTACAACCCTATATTTATTATCTTCAAGTGATCTTCTCTTCTCTTGTGCGCTGTACGTAAATGTGTTGCAAATAAGGCATAGGGCTGAGTACAGGCACCACACGCGAGGAAAATCATAAGCACTAGCCGTGTCAACTCACAGCGACTACAGAACAATTTTGGCCACACAACCCGGTGTTAGGATCTCCGAGGCCTGGGACCCGTGGGCCGCCGTCGGACCGGCGGTGTTGGTCGTTCGAATTAGCCCTCCCACACATAACCAGAGGGCAgCAATTCACGAATCCCAACTGCCGTCGGCTGTCCATCACTGTCCTTCACTATGGCCTTGATCCCAGGATGCAGATCGAGAAGCACCTGTCGGCACCGTCCGCAGGGGCTCAAGATGCCCCTGTTCTCATTTCCGATCGCGACGATACAAGTCAGGTTGCCAGCTGCCGCAGCAGCAGCAGTGCCCAGCACCACGAGTTCTGCACAAGGTCCCCCAGTAAAATGATATACATTGACACCAGTGAAGATGCGGCCGTCGCTAGAGAGAGCTGCGCTGGCGACGCTGTAGTCTTCAGAGATGGGGATGCTGTTGATTGTAGCCGTTGCTCTTTCAATGAGGGTGGATTCTTCTTGAGACAAAGGCATATGCACTAGTAGCTTATTTTATGGCAGCAACGAGACCTTACGTAAAGCAAAACTAAATAAGAGCGGAGACTGCAATGCAGAGTAAAAAAAAAAAAAACATGAATTTCAGAAGACCTTGCTGTGCCCGGGCTCTGAGAGCGGTCAGTTGCTCTCCTGCTCCGTACGCCGTAAGCGCTACTTTTACTGCTTAATCTTTCCTATATAAGATATATTTCTATTACTATATATACTTTTTTAACTTTATCATTATTATCCTATTGTGTGTTGTATTGACTTTACAATAAAACATATTATATCTAACATGTCAAAAGCATCGGCTCTTCAATACAGTTACCCGTCCCTTATCAACACAGTACAATATACTCTGTCATGACAATAAGTATATATAAGAGCCAGAATGCACCCGCGCTGGGTGGAAAGCTAGCTTGCTCTAGAAGCTCCAGCTTTTGTTCCCTTTAGTGAGGGTTAATTGCGCGCTTGGCGTAATCATGGTCATAGCTGTTTCCTGTGTGAAATTGTTATCCGCTCACAATTCCACACAACATACGAGCCGGAAGCATAAAGTGTAAAGCCTGGGGTGCCTAATGAGTGAGCTAACTCACATTAATTGCGTTGCGCTCACTGCCCGCTTTCCAGTCGGGAAACCTGTCGTGCCAGCTGCATTAATGAATCGGCCAACGCGCGGGGAGAGGCGGTTTGCGTATTGGGCGCTCTTCCGCTTCCTCGCTCACTGACTCGCTGCGCTCGGTCGTTCGGCTGCGGCGAGCGGTATCAGCTCACTCAAAGGCGGTAATACGGTTATCCACAGAATCAGGGGATAACGCAGGAAAGAACATGTGAGCAAAAGGCCAGCAAAAGGCCAGGAACCGTAAAAAGGCCGCGTTGCTGGCGTTTTTCCATAGGCTCCGCCCCCCTGACGAGCATCACAAAAATCGACGCTCAAGTCAGAGGTGGCGAAACCCGACAGGACTATAAAGATACCAGGCGTTTCCCCCTGGAAGCTCCCTCGTGCGCTCTCCTGTTCCGACCCTGCCGCTTACCGGATACCTGTCCGCCTTTCTCCCTTCGGGAAGCGTGGCGCTTTCTCATAGCTCACGCTGTAGGTATCTCAGTTCGGTGTAGGTCGTTCGCTCCAAGCTGGGCTGTGTGCACGAACCCCCCGTTCAGCCCGACCGCTGCGCCTTATCCGGTAACTATCGTCTTGAGTCCAACCCGGTAAGACACGACTTATCGCCACTGGCAGCAGCCACTGGTAACAGGATTAGCAGAGCGAGGTATGTAGGCGGTGCTACAGAGTTCTTGAAGTGGTGGCCTAACTACGGCTACACTAGAAGGACAGTATTTGGTATCTGCGCTCTGCTGAAGCCAGTTACCTTCGGAAAAAGAGTTGGTAGCTCTTGATCCGGCAAACAAACCACCGCTGGTAGCGGTGGTTTTTTTGTTTGCAAGCAGCAGATTACGCGCAGAAAAAAAGGATCTCAAGAAGATCCTTTGATCTTTTCTACGGGGTCTGACGCTCAGTGGAACGAAAACTCACGTTAAGGGATTTTGGTCATGAGATTATCAAAAAGGATCTTCACCTAGATCCTTTTAAATTAAAAATGAAGTTTTAAATCAATCTAAAGTATATATGAGTAAACTTGGTCTGACAGTTACCAATGCTTAATCAGTGAGGCACCTATCTCAGCGATCTGTCTATTTCGTTCATCCATAGTTGCCTGACTCCCCGTCGTGTAGATAACTACGATACGGGAGGGCTTACCATCTGGCCCCAGTGCTGCAATGATACCGCGAGACCCACGCTCACCGGCTCCAGATTTATCAGCAATAAACCAGCCAGCCGGAAGGGCCGAGCGCAGAAGTGGTCCTGCAACTTTATCCGCCTCCATCCAGTCTATTAATTGTTGCCGGGAAGCTAGAGTAAGTAGTTCGCCAGTTAATAGTTTGCGCAACGTTGTTGCCATTGCTACAGGCATCGTGGTGTCACGCTCGTCGTTTGGTATGGCTTCATTCAGCTCCGGTTCCCAACGATCAAGGCGAGTTACATGATCCCCCATGTTGTGCAAAAAAGCGGTTAGCTCCTTCGGTCCTCCGATCGTTGTCAGAAGTAAGTTGGCCGCAGTGTTATCACTCATGGTTATGGCAGCACTGCATAATTCTCTTACTGTCATGCCATCCGTAAGATGCTTTTCTGTGACTGGTGAGTACTCAACCAAGTCATTCTGAGAATAGTGTATGCGGCGACCGAGTTGCTCTTGCCCGGCGTCAATACGGGATAATACCGCGCCACATAGCAGAACTTTAAAAGTGCTCATCATTGGAAAACGTTCTTCGGGGCGAAAACTCTCAAGGATCTTACCGCTGTTGAGATCCAGTTCGATGTAACCCACTCGTGCACCCAACTGATCTTCAGCATCTTTTACTTTCACCAGCGTTTCTGGGTGAGCAAAAACAGGAAGGCAAAATGCCGCAAAAAAGGGAATAAGGGCGACACGGAAATGTTGAATACTCATACTCTTCCTTTTTCAATATTATTGAAGCATTTATCAGGGTTATTGTCTCATGAGCGGATACATATTTGAATGTATTTAGAAAAATAAACAAATAGGGGTTCCGCGCACATTTCCCCGAAAAGTGCCACCTGACGCGCCCTGTAGCGGCGCATTAAGCGCGGCGGGTGTGGTGGTTACGCGCAGCGTGACCGCTACACTTGCCAGCGCCCTAGCGCCCGCTCCTTTCGCTTTCTTCCCTTCCTTTCTCGCCACGTTCGCCGGCTTTCCCCGTCAAGCTCTAAATCGGGGGCTCCCTTTAGGGTTCCGATTTAGTGCTTTACGGCACCTCGACCCCAAAAAACTTGATTAGGGTGATGGTTCACGTAGTGGGCCATCGCCCTGATAGACGGTTTTTCGCCCTTTGACGTTGGAGTCCACGTTCTTTAATAGTGGACTCTTGTTCCAAACTGGAACAACACTCAACCCTATCTCGGTCTATTCTTTTGATTTATAAGGGATTTTGCCGATTTCGGCCTATTGGTTAAAAAATGAGCTGATTTAACAAAAATTTAACGCGAATTTTAACAAAATATTAACGCTTACAATTTCCATTCGCCATTCAGGCTGCGCAACTGTTGGGAAGGGCGATCGGTGCGGGCCTCTTCGCTATTACGCCAGCTGGCGAAAGGGGGATGTGCTGCAAGGCGATTAAGTTGGGTAACGCCAGGGTTTTCCCAGTCACGACGTTGTAAAACGACGGCCAGTGAGCGCGCGTAATACGACTCACTATAGGGCGAATTCAGGTACCGTCATTGGGGTTAAGCGGAAAGGTGTGTGTCAGTAGGTTGTGAGGTGAAAGCGTTTTCAGATGCATAGTGAGCTTAATGTCCTTTTCACAGTATATCGTGTCTGATAGGTATCTCTTATTAGTATAGTCGAATACTAGTCAATAGTGCGTTTTGTGCAAAATGTCCATTTTGTGGCAGTGATGGGGTTGTTTTATGCTATTCCGTGTCTCTGGGTGGGCGTGCATTGAAAATAGGGGTTATCGGGTGAGGGATCTCCCTATCAGTGATAGAGATCACTCCCTATCAGTGATAGATTCTTCTCCCTATCAGTGATAGAAGATCTCCCTATCAGTGATAGAGATCCCTGAGTACTGAGTTTAACATGTTCTCGTCCCGGGCTGCACGCGCCTTCGAGTTTTTTTTCCTTTTCCCCATTTTTTTCAACTTGAAGACTTCAATTACACCAAAAAGTAAAATTCACAAGCTCTCGAGCCGCCACCATGGTGTCCAAGGGTGAGGAAGTCATCAAGGAATTTATGCGTTTTAAAGTTAGAATGGAAGGATCTATGAACGGTCATGAATTCGAGATTGAAGGTGAAGGTGAAGGTAGACCATATGAAGGTACTCAAACTGCCAAGTTGAAAGTTACCAAGGGTGGACCATTGCCATTTGCTTGGGATATATTATCTCCACAATTCATGTATGGTTCTAAGGCTTACGTCAAACATCCAGCTGACATCCCAGATTATAAGAAATTGTCTTTCCCAGAAGGCTTCAAGTGGGAAAGAGTCATGAACTTCGAAGATGGAGGTCTAGTTACGGTCACCCAAGATTCTTCATTGCAAGACGGTACCTTGATTTACAAGGTTAAGATGAGAGGTACCAACTTCCCTCCAGACGGTCCAGTTATGCAAAAGAAAACCATGGGTTGGGAAGCATCTACCGAAAGACTTTACCCAAGAGATGGTGTTCTCAAGGGTGAAATTCACCAGGCCTTGAAGTTGAAGGATGGTGGCCACTATTTGGCGGAATTCAAGGCTATTTACATGGCTAAGAAGCCTGTCCAATTGCCAGGTTATTACTATGTTGATACTAAGTTGGACATCACCTCTCATAATGAAGATTACACTATCGTTGAACAATATGAACGCTCTGAGGGTCGGCATCACCTGTTCTTGTATGGCATGGACGAACTTTATAAGCTCGACGGACATGGTACTGGATCTACTGGATCGAGATCCAGATCCAGATCCGGTGGCGGAATGGTGTCCAAGGGTGAGGAAGTCATCAAGGAATTTATGCGTTTTAAAGTTAGAATGGAAGGATCTATGAACGGTCATGAATTCGAGATTGAAGGTGAAGGTGAAGGTAGACCATATGAAGGTACTCAAACTGCCAAGTTGAAAGTTACCAAGGGTGGACCATTGCCATTTGCTTGGGATATATTATCTCCACAATTCATGTACGGTTCTAAGGCTTACGTCAAACATCCAGCTGACATCCCAGATTATAAGAAATTGTCTTTCCCAGAAGGCTTCAAGTGGGAAAGAGTCATGAACTTCGAAGATGGAGGTCTAGTTACGGTCACCCAAGATTCTTCATTGCAAGACGGTACCTTGATTTACAAGGTTAAGATGAGAGGTACCAACTTCCCTCCAGACGGTCCAGTTATGCAAAAGAAAACCATGGGTTGGGAAGCATCTACCGAAAGACTTTACCCAAGAGATGGTGTTCTCAAGGGTGAAATTCACCAGGCCTTGAAGTTGAAGGATGGTGGCCACTATTTGGTGGAATTCAAGACTATTTACATGGCTAAGAAGCCTGTCCAATTGCCAGGTTATTACTATGTTGATACTAAGTTGGACATCACCTCTCATAATGAAGATTACACTATCGTTGAACAATATGAACGCTCTGAGGGTCGGCATCACCTGTTCTTGTATGGCATGGACGAACTTTATAAGGGGGGAGGTGGTTCTCAAGCTTCCGCCGCCATGGCTTCTAACTTTACTCAGTTCGTTCTCGTCGACAATGGCGGAACTGGCGACGTGACTGTCGCCCCAAGCAACTTCGCTAACGGGATCGCTGAATGGATCAGCTCTAACTCGCGTTCACAGGCTTACAAAGTAACCTGTAGCGTTCGTCAGAGCTCTGCGCAGAATCGCAAATACACCATCAAAGTCGAGGTGCCTAAAGGCGCCTGGCGTTCGTACTTAAATATGGAACTAACCATTCCAATTTTCGCCACGAATTCCGACTGCGAGCTTATTGTTAAGGCAATGCAAGGTCTCCTAAAAGATGGAAACCCGATTCCCTCAGCAATCGCAGCAAACTCCGGCATCTACggatcaggttctcaCATGGTGAGCAAGGGCGAGGAGCTGTTCACCGGGGTGGTGCCCATCCTGGTCGAGCTGGACGGCGACGTAAACGGCCACAAGTTCAGCGTGTCCGGCGAGGGCGAGGGCGATGCCACCTACGGCAAGCTGACCCTGAAGTTCATCTGCACCACCGGCAAGCTGCCCGTGCCCTGGCCCACCCTCGTGACCACCTTCGGCTACGGCCTGCAGTGCTTCGCCCGCTACCCCGACCACATGAAGCAGCACGACTTCTTCAAGTCCGCCATGCCCGAAGGCTACGTCCAGGAGCGCACCATCTTCTTCAAGGACGACGGCAACTACAAGACCCGCGCCGAGGTGAAGTTCGAGGGCGACACCCTGGTGAACCGCATCGAGCTGAAGGGCATCGACTTCAAGGAGGACGGCAACATCCTGGGGCACAAGCTGGAGTACAACTACAACAGCCACAACGTCTATATCATGGCCGACAAGCAGAAGAACGGCATCAAGGTGAACTTCAAGATCCGCCACAACATCGAGGACGGCAGCGTGCAGCTCGCCGACCACTACCAGCAGAACACCCCCATCGGCGACGGCCCCGTGCTGCTGCCCGACAACCACTACCTGAGCTACCAGTCCGCCCTGAGCAAAGACCCCAACGAGAAGCGCGATCACATGGTCCTGCTGGAGTTCGTGACCGCCGCCGGGATCACTCTCGGCATGGACGAGCTGTACAAGGGTGGACGCGGAGGTCGTGGAGGTCGTGGTCACAAACGTTCACGCGAGTAAGGATCCTGCCCATTTAGTTGGCTTTTCCCTTGTCTCGTGTCTTTTCCGTGGAAAGGTTCCCGGAGTAATCTGATGGCACAGCAGGGAGGTGCGCCTGCAGGTTGGTTAGGAAGGGGGGATGATGTAAAAGAAGAAAATGGGGGGATATCTTATGTTTAAGAGGATAAATAATGTGAAGGGGCTTTATATGCTTGCTTGGTTGTCTCGTTGGTGCATGGGGAATCTGCATGTTTGCTTTGGAGCACGCGTGGTACATCAATGGGATCATATCTTGCTGCCTCCCGCAGCTCACCGTGCGAGCTGCCGGGACCCCGTTTCTCATAGGCGTGTGCACCTTCCGTCTGAGACCTGTAAATGGTTAAAAAGGAATATATAATTACCTTTTGAAAAGTGGTAAAAAACGAATATATCTTTTTTTTTGGTTTTAATACGCTCTTTTGTGTGTATGAGAGGAATAAATAAGTGTGTGTGTGTGTGTGTGTTGTTGTTGTTGAAAAAATGAAGGACACGAAAGCGCTCATTAAGGGTGGGGATACACCAGGCATAATTATCCGAAAATATTTTGATGCACCAAATAAGTGAACATACTGACGAAATCAAAGAGTTGGAGGATGGATAGGGAGGCCTCATTGGCAGTGGTAAATTGATTTGACTTGAATATGATACCCTCTTACTGTTTCATTGCCACTACAAGTTGGTTTCCTTCCCCTGC

>p4084
AGGCATGCAAGCTAGCGATATCGAATTCGAGCTCATATAGTTGGTATGTATTCTAATTCCAGACTACTGGCGTGGATAAACATGTCCCCTGATTAAAAGGAAAGATTCCATAGCCCATTAGTGCAAAGATAATTGGTACACCGTCAAAAACACATGGGAGACCACACGATACGACACTGTGACCGTAGCATCAATTCCGCACTCGATATAACTCTATCGAAGAACTTCCATGGTACAAACTGGTCGCCACGGTCTGCTCCACACGGAGATCATCGTATCATTTTTATCGATAGCGGCCGCTATCGATGTATGCCTTGGCCCTGATGGCATGCCAATTTCACTACAACGGACTATGTGGACCCCGTTATCATGGAAATGCGCTAGTTGGAGGAAGTTAGACCGCGCCGGAAAAGAGAGGGGTAGAGAAAATGACAACTTGGAAGATATCCACACACGCACGGTGAAACGTTAGCAACAATTATTAGGGAAGCACGCTTGCCCTAGTCCCACGAGTAACCAAGACTCCAAAAGCCTTTCTGGCACAGAGAGCGAGCCGAAATGGAAAAGAGAAACAATGCCTGCACTAACACTACTGAGCGATTCGCCTCGCCGCGGAGGACCGAATACTAATAACGACACTTGCGGTCAAAAAGTAGAAGAACAAATGCTCAACGATGAGTGAATCAGGTTAGGGTAGTTGGAAAATTATACAGAATGTCTTTGGCAACACACCGGCnnnCTTGCATGCCTGCAAGGCCTTGCAGAATACTGCATAGATAACAAACGCATCAAACACAACTGGTGGCACTATTTCAATCATGTCGACACACCAAGACGAGAAAATTTGAGTTAAACAAGATGCCTACAACCCTATATTTATTATCTTCAAGTGATCTTCTCTTCTCTTGTGCGCTGTACGTAAATGTGTTGCAAATAAGGCATAGGGCTGAGTACAGGCACCACACGCGAGGAAAATCATAAGCACTAGCCGTGTCAACTCACAGCGACTACAGAACAATTTTGGCCACACAACCCGGTGTTAGGATCTCCGAGGCCTGGGACCCGTGGGCCGCCGTCGGACCGGCGGTGTTGGTCGTTCGAATTAGCCCTCCCACACATAACCAGAGGGCAgCAATTCACGAATCCCAACTGCCGTCGGCTGTCCATCACTGTCCTTCACTATGGCCTTGATCCCAGGATGCAGATCGAGAAGCACCTGTCGGCACCGTCCGCAGGGGCTCAAGATGCCCCTGTTCTCATTTCCGATCGCGACGATACAAGTCAGGTTGCCAGCTGCCGCAGCAGCAGCAGTGCCCAGCACCACGAGTTCTGCACAAGGTCCCCCAGTAAAATGATATACATTGACACCAGTGAAGATGCGGCCGTCGCTAGAGAGAGCTGCGCTGGCGACGCTGTAGTCTTCAGAGATGGGGATGCTGTTGATTGTAGCCGTTGCTCTTTCAATGAGGGTGGATTCTTCTTGAGACAAAGGCATATGCACTAGTAGCTTATTTTATGGCAGCAACGAGACCTTACGTAAAGCAAAACTAAATAAGAGCGGAGACTGCAATGCAGAGTAAAAAAAAAAAAAACATGAATTTCAGAAGACCTTGCTGTGCCCGGGCTCTGAGAGCGGTCAGTTGCTCTCCTGCTCCGTACGCCGTAAGCGCTACTTTTACTGCTTAATCTTTCCTATATAAGATATATTTCTATTACTATATATACTTTTTTAACTTTATCATTATTATCCTATTGTGTGTTGTATTGACTTTACAATAAAACATATTATATCTAACATGTCAAAAGCATCGGCTCTTCAATACAGTTACCCGTCCCTTATCAACACAGTACAATATACTCTGTCATGACAATAAGTATATATAAGAGCCAGAATGCACCCGCGCTGGGTGGAAAGCTAGCTTGCTCTAGAAGCTCCAGCTTTTGTTCCCTTTAGTGAGGGTTAATTGCGCGCTTGGCGTAATCATGGTCATAGCTGTTTCCTGTGTGAAATTGTTATCCGCTCACAATTCCACACAACATACGAGCCGGAAGCATAAAGTGTAAAGCCTGGGGTGCCTAATGAGTGAGCTAACTCACATTAATTGCGTTGCGCTCACTGCCCGCTTTCCAGTCGGGAAACCTGTCGTGCCAGCTGCATTAATGAATCGGCCAACGCGCGGGGAGAGGCGGTTTGCGTATTGGGCGCTCTTCCGCTTCCTCGCTCACTGACTCGCTGCGCTCGGTCGTTCGGCTGCGGCGAGCGGTATCAGCTCACTCAAAGGCGGTAATACGGTTATCCACAGAATCAGGGGATAACGCAGGAAAGAACATGTGAGCAAAAGGCCAGCAAAAGGCCAGGAACCGTAAAAAGGCCGCGTTGCTGGCGTTTTTCCATAGGCTCCGCCCCCCTGACGAGCATCACAAAAATCGACGCTCAAGTCAGAGGTGGCGAAACCCGACAGGACTATAAAGATACCAGGCGTTTCCCCCTGGAAGCTCCCTCGTGCGCTCTCCTGTTCCGACCCTGCCGCTTACCGGATACCTGTCCGCCTTTCTCCCTTCGGGAAGCGTGGCGCTTTCTCATAGCTCACGCTGTAGGTATCTCAGTTCGGTGTAGGTCGTTCGCTCCAAGCTGGGCTGTGTGCACGAACCCCCCGTTCAGCCCGACCGCTGCGCCTTATCCGGTAACTATCGTCTTGAGTCCAACCCGGTAAGACACGACTTATCGCCACTGGCAGCAGCCACTGGTAACAGGATTAGCAGAGCGAGGTATGTAGGCGGTGCTACAGAGTTCTTGAAGTGGTGGCCTAACTACGGCTACACTAGAAGGACAGTATTTGGTATCTGCGCTCTGCTGAAGCCAGTTACCTTCGGAAAAAGAGTTGGTAGCTCTTGATCCGGCAAACAAACCACCGCTGGTAGCGGTGGTTTTTTTGTTTGCAAGCAGCAGATTACGCGCAGAAAAAAAGGATCTCAAGAAGATCCTTTGATCTTTTCTACGGGGTCTGACGCTCAGTGGAACGAAAACTCACGTTAAGGGATTTTGGTCATGAGATTATCAAAAAGGATCTTCACCTAGATCCTTTTAAATTAAAAATGAAGTTTTAAATCAATCTAAAGTATATATGAGTAAACTTGGTCTGACAGTTACCAATGCTTAATCAGTGAGGCACCTATCTCAGCGATCTGTCTATTTCGTTCATCCATAGTTGCCTGACTCCCCGTCGTGTAGATAACTACGATACGGGAGGGCTTACCATCTGGCCCCAGTGCTGCAATGATACCGCGAGACCCACGCTCACCGGCTCCAGATTTATCAGCAATAAACCAGCCAGCCGGAAGGGCCGAGCGCAGAAGTGGTCCTGCAACTTTATCCGCCTCCATCCAGTCTATTAATTGTTGCCGGGAAGCTAGAGTAAGTAGTTCGCCAGTTAATAGTTTGCGCAACGTTGTTGCCATTGCTACAGGCATCGTGGTGTCACGCTCGTCGTTTGGTATGGCTTCATTCAGCTCCGGTTCCCAACGATCAAGGCGAGTTACATGATCCCCCATGTTGTGCAAAAAAGCGGTTAGCTCCTTCGGTCCTCCGATCGTTGTCAGAAGTAAGTTGGCCGCAGTGTTATCACTCATGGTTATGGCAGCACTGCATAATTCTCTTACTGTCATGCCATCCGTAAGATGCTTTTCTGTGACTGGTGAGTACTCAACCAAGTCATTCTGAGAATAGTGTATGCGGCGACCGAGTTGCTCTTGCCCGGCGTCAATACGGGATAATACCGCGCCACATAGCAGAACTTTAAAAGTGCTCATCATTGGAAAACGTTCTTCGGGGCGAAAACTCTCAAGGATCTTACCGCTGTTGAGATCCAGTTCGATGTAACCCACTCGTGCACCCAACTGATCTTCAGCATCTTTTACTTTCACCAGCGTTTCTGGGTGAGCAAAAACAGGAAGGCAAAATGCCGCAAAAAAGGGAATAAGGGCGACACGGAAATGTTGAATACTCATACTCTTCCTTTTTCAATATTATTGAAGCATTTATCAGGGTTATTGTCTCATGAGCGGATACATATTTGAATGTATTTAGAAAAATAAACAAATAGGGGTTCCGCGCACATTTCCCCGAAAAGTGCCACCTGACGCGCCCTGTAGCGGCGCATTAAGCGCGGCGGGTGTGGTGGTTACGCGCAGCGTGACCGCTACACTTGCCAGCGCCCTAGCGCCCGCTCCTTTCGCTTTCTTCCCTTCCTTTCTCGCCACGTTCGCCGGCTTTCCCCGTCAAGCTCTAAATCGGGGGCTCCCTTTAGGGTTCCGATTTAGTGCTTTACGGCACCTCGACCCCAAAAAACTTGATTAGGGTGATGGTTCACGTAGTGGGCCATCGCCCTGATAGACGGTTTTTCGCCCTTTGACGTTGGAGTCCACGTTCTTTAATAGTGGACTCTTGTTCCAAACTGGAACAACACTCAACCCTATCTCGGTCTATTCTTTTGATTTATAAGGGATTTTGCCGATTTCGGCCTATTGGTTAAAAAATGAGCTGATTTAACAAAAATTTAACGCGAATTTTAACAAAATATTAACGCTTACAATTTCCATTCGCCATTCAGGCTGCGCAACTGTTGGGAAGGGCGATCGGTGCGGGCCTCTTCGCTATTACGCCAGCTGGCGAAAGGGGGATGTGCTGCAAGGCGATTAAGTTGGGTAACGCCAGGGTTTTCCCAGTCACGACGTTGTAAAACGACGGCCAGTGAGCGCGGTACCGTCATTGGGGTTAAGCGGAAAGGTGTGTGTCAGTAGGTTGTGAGGTGAAAGCGTTTTCAGATGCATAGTGAGCTTAATGTCCTTTTCACAGTATATCGTGTCTGATAGGTATCTCTTATTAGTATAGTCGAATACTAGTCAATAGTGCGTTTTGTGCAAAATGTCCATTTTGTGGCAGTGATGGGGTTGTTTTATGCTATTCCGTGTCTCTGGGTGGGCGTGCATTGAAAATAGGGGTTATCGGGTGAGGGATCTCCCTATCAGTGATAGAGATCTCCCTATCAGTGATAGAGATCCCTGAGTACTGAGTTTAACATGTTCTCGTCCCGGGCTGCACGCGCCTTCGAGTTTTTTTTCCTTTTCCCCATTTTTTTCAACTTGAAGACTTCAATTACACCAAAAAGTAAAATTCACAAGCTTCCGCCGCCATGGCTTCTAACTTTACTCAGTTCGTTCTCGTCGACAATGGCGGAACTGGCGACGTGACTGTCGCCCCAAGCAACTTCGCTAACGGGATCGCTGAATGGATCAGCTCTAACTCGCGTTCACAGGCTTACAAAGTAACCTGTAGCGTTCGTCAGAGCTCTGCGCAGAATCGCAAATACACCATCAAAGTCGAGGTGCCTAAAGGCGCCTGGCGTTCGTACTTAAATATGGAACTAACCATTCCAATTTTCGCCACGAATTCCGACTGCGAGCTTATTGTTAAGGCAATGCAAGGTCTCCTAAAAGATGGAAACCCGATTCCCTCAGCAATCGCAGCAAACTCCGGCATCTACggatcaggttctcaCATGGTGAGCAAGGGCGAGGAGCTGTTCACCGGGGTGGTGCCCATCCTGGTCGAGCTGGACGGCGACGTAAACGGCCACAAGTTCAGCGTGTCCGGCGAGGGCGAGGGCGATGCCACCTACGGCAAGCTGACCCTGAAGTTCATCTGCACCACCGGCAAGCTGCCCGTGCCCTGGCCCACCCTCGTGACCACCTTCGGCTACGGCCTGCAGTGCTTCGCCCGCTACCCCGACCACATGAAGCAGCACGACTTCTTCAAGTCCGCCATGCCCGAAGGCTACGTCCAGGAGCGCACCATCTTCTTCAAGGACGACGGCAACTACAAGACCCGCGCCGAGGTGAAGTTCGAGGGCGACACCCTGGTGAACCGCATCGAGCTGAAGGGCATCGACTTCAAGGAGGACGGCAACATCCTGGGGCACAAGCTGGAGTACAACTACAACAGCCACAACGTCTATATCATGGCCGACAAGCAGAAGAACGGCATCAAGGTGAACTTCAAGATCCGCCACAACATCGAGGACGGCAGCGTGCAGCTCGCCGACCACTACCAGCAGAACACCCCCATCGGCGACGGCCCCGTGCTGCTGCCCGACAACCACTACCTGAGCTACCAGTCCGCCCTGAGCAAAGACCCCAACGAGAAGCGCGATCACATGGTCCTGCTGGAGTTCGTGACCGCCGCCGGGATCACTCTCGGCATGGACGAGCTGTACAAGGGTGGACGCGGAGGTCGTGGAGGTCGTGGTCACAAACGTTCACGCGAGTAAGGATCCTGCCCATTTAGTTGGCTTTTCCCTTGTCTCGTGTCTTTTCCGTGGAAAGGTTCCCGGAGTAATCTGATGGCACAGCAGGGAGGTGCGCCTGCAGGTTGGTTAGGAAGGGGGGATGATGTAAAAGAAGAAAATGGGGGGATATCTTATGTTTAAGAGGATAAATAATGTGAAGGGGCTTTATATGCTTGCTTGGTTGTCTCGTTGGTGCATGGGGAATCTGCATGTTTGCTTTGGAGCACGCGTGGTACATCAATGGGATCATATCTTGCTGCCTCCCGCAGCTCACCGTGCGAGCTGCCGGGACCCCGTTTCTCATAGGCGTGTGCACCTTCCGTCTGAGACCTGTAAATGGTTAAAAAGGAATATATAATTACCTTTTGAAAAGTGGTAAAAAACGAATATATCTTTTTTTTTGGTTTTAATACGCTCTTTTGTGTGTATGAGAGGAATAAATAAGTGTGTGTGTGTGTGTGTGTTGTTGTTGTTGAAAAAATGAAGGACACGAAAGCGCTCATTAAGGGTGGGGATACACCAGGCATAATTATCCGAAAATATTTTGATGCACCAAATAAGTGAACATACTGACGAAATCAAAGAGTTGGAGGATGGATAGGGAGGCCTCATTGGCAGTGGTAAATTGATTTGACTTGAATATGATACCCTCTTACTGTTTCATTGCCACTACAAGTTGGTTTCCTTCCCCTGC

>p4131
AGGCATGCAAGCTAGCGATATCGAATTCGAGCTCATATAGTTGGTATGTATTCTAATTCCAGACTACTGGCGTGGATAAACATGTCCCCTGATTAAAAGGAAAGATTCCATAGCCCATTAGTGCAAAGATAATTGGTACACCGTCAAAAACACATGGGAGACCACACGATACGACACTGTGACCGTAGCATCAATTCCGCACTCGATATAACTCTATCGAAGAACTTCCATGGTACAAACTGGTCGCCACGGTCTGCTCCACACGGAGATCATCGTATCATTTTTATCGATAGCGGCCGCTATCGATGTATGCCTTGGCCCTGATGGCATGCCAATTTCACTACAACGGACTATGTGGACCCCGTTATCATGGAAATGCGCTAGTTGGAGGAAGTTAGACCGCGCCGGAAAAGAGAGGGGTAGAGAAAATGACAACTTGGAAGATATCCACACACGCACGGTGAAACGTTAGCAACAATTATTAGGGAAGCACGCTTGCCCTAGTCCCACGAGTAACCAAGACTCCAAAAGCCTTTCTGGCACAGAGAGCGAGCCGAAATGGAAAAGAGAAACAATGCCTGCACTAACACTACTGAGCGATTCGCCTCGCCGCGGAGGACCGAATACTAATAACGACACTTGCGGTCAAAAAGTAGAAGAACAAATGCTCAACGATGAGTGAATCAGGTTAGGGTAGTTGGAAAATTATACAGAATGTCTTTGGCAACACACCGGCnnnCTTGCATGCCTGCAAGGCCTTGCAGAATACTGCATAGATAACAAACGCATCAAACACAACTGGTGGCACTATTTCAATCATGTCGACACACCAAGACGAGAAAATTTGAGTTAAACAAGATGCCTACAACCCTATATTTATTATCTTCAAGTGATCTTCTCTTCTCTTGTGCGCTGTACGTAAATGTGTTGCAAATAAGGCATAGGGCTGAGTACAGGCACCACACGCGAGGAAAATCATAAGCACTAGCCGTGTCAACTCACAGCGACTACAGAACAATTTTGGCCACACAACCCGGTGTTAGGATCTCCGAGGCCTGGGACCCGTGGGCCGCCGTCGGACCGGCGGTGTTGGTCGTTCGAATTAGCCCTCCCACACATAACCAGAGGGCAgCAATTCACGAATCCCAACTGCCGTCGGCTGTCCATCACTGTCCTTCACTATGGCCTTGATCCCAGGATGCAGATCGAGAAGCACCTGTCGGCACCGTCCGCAGGGGCTCAAGATGCCCCTGTTCTCATTTCCGATCGCGACGATACAAGTCAGGTTGCCAGCTGCCGCAGCAGCAGCAGTGCCCAGCACCACGAGTTCTGCACAAGGTCCCCCAGTAAAATGATATACATTGACACCAGTGAAGATGCGGCCGTCGCTAGAGAGAGCTGCGCTGGCGACGCTGTAGTCTTCAGAGATGGGGATGCTGTTGATTGTAGCCGTTGCTCTTTCAATGAGGGTGGATTCTTCTTGAGACAAAGGCATATGCACTAGTAGCTTATTTTATGGCAGCAACGAGACCTTACGTAAAGCAAAACTAAATAAGAGCGGAGACTGCAATGCAGAGTAAAAAAAAAAAAAACATGAATTTCAGAAGACCTTGCTGTGCCCGGGCTCTGAGAGCGGTCAGTTGCTCTCCTGCTCCGTACGCCGTAAGCGCTACTTTTACTGCTTAATCTTTCCTATATAAGATATATTTCTATTACTATATATACTTTTTTAACTTTATCATTATTATCCTATTGTGTGTTGTATTGACTTTACAATAAAACATATTATATCTAACATGTCAAAAGCATCGGCTCTTCAATACAGTTACCCGTCCCTTATCAACACAGTACAATATACTCTGTCATGACAATAAGTATATATAAGAGCCAGAATGCACCCGCGCTGGGTGGAAAGCTAGCTTGCTCTAGAAGCTCCAGCTTTTGTTCCCTTTAGTGAGGGTTAATTGCGCGCTTGGCGTAATCATGGTCATAGCTGTTTCCTGTGTGAAATTGTTATCCGCTCACAATTCCACACAACATACGAGCCGGAAGCATAAAGTGTAAAGCCTGGGGTGCCTAATGAGTGAGCTAACTCACATTAATTGCGTTGCGCTCACTGCCCGCTTTCCAGTCGGGAAACCTGTCGTGCCAGCTGCATTAATGAATCGGCCAACGCGCGGGGAGAGGCGGTTTGCGTATTGGGCGCTCTTCCGCTTCCTCGCTCACTGACTCGCTGCGCTCGGTCGTTCGGCTGCGGCGAGCGGTATCAGCTCACTCAAAGGCGGTAATACGGTTATCCACAGAATCAGGGGATAACGCAGGAAAGAACATGTGAGCAAAAGGCCAGCAAAAGGCCAGGAACCGTAAAAAGGCCGCGTTGCTGGCGTTTTTCCATAGGCTCCGCCCCCCTGACGAGCATCACAAAAATCGACGCTCAAGTCAGAGGTGGCGAAACCCGACAGGACTATAAAGATACCAGGCGTTTCCCCCTGGAAGCTCCCTCGTGCGCTCTCCTGTTCCGACCCTGCCGCTTACCGGATACCTGTCCGCCTTTCTCCCTTCGGGAAGCGTGGCGCTTTCTCATAGCTCACGCTGTAGGTATCTCAGTTCGGTGTAGGTCGTTCGCTCCAAGCTGGGCTGTGTGCACGAACCCCCCGTTCAGCCCGACCGCTGCGCCTTATCCGGTAACTATCGTCTTGAGTCCAACCCGGTAAGACACGACTTATCGCCACTGGCAGCAGCCACTGGTAACAGGATTAGCAGAGCGAGGTATGTAGGCGGTGCTACAGAGTTCTTGAAGTGGTGGCCTAACTACGGCTACACTAGAAGGACAGTATTTGGTATCTGCGCTCTGCTGAAGCCAGTTACCTTCGGAAAAAGAGTTGGTAGCTCTTGATCCGGCAAACAAACCACCGCTGGTAGCGGTGGTTTTTTTGTTTGCAAGCAGCAGATTACGCGCAGAAAAAAAGGATCTCAAGAAGATCCTTTGATCTTTTCTACGGGGTCTGACGCTCAGTGGAACGAAAACTCACGTTAAGGGATTTTGGTCATGAGATTATCAAAAAGGATCTTCACCTAGATCCTTTTAAATTAAAAATGAAGTTTTAAATCAATCTAAAGTATATATGAGTAAACTTGGTCTGACAGTTACCAATGCTTAATCAGTGAGGCACCTATCTCAGCGATCTGTCTATTTCGTTCATCCATAGTTGCCTGACTCCCCGTCGTGTAGATAACTACGATACGGGAGGGCTTACCATCTGGCCCCAGTGCTGCAATGATACCGCGAGACCCACGCTCACCGGCTCCAGATTTATCAGCAATAAACCAGCCAGCCGGAAGGGCCGAGCGCAGAAGTGGTCCTGCAACTTTATCCGCCTCCATCCAGTCTATTAATTGTTGCCGGGAAGCTAGAGTAAGTAGTTCGCCAGTTAATAGTTTGCGCAACGTTGTTGCCATTGCTACAGGCATCGTGGTGTCACGCTCGTCGTTTGGTATGGCTTCATTCAGCTCCGGTTCCCAACGATCAAGGCGAGTTACATGATCCCCCATGTTGTGCAAAAAAGCGGTTAGCTCCTTCGGTCCTCCGATCGTTGTCAGAAGTAAGTTGGCCGCAGTGTTATCACTCATGGTTATGGCAGCACTGCATAATTCTCTTACTGTCATGCCATCCGTAAGATGCTTTTCTGTGACTGGTGAGTACTCAACCAAGTCATTCTGAGAATAGTGTATGCGGCGACCGAGTTGCTCTTGCCCGGCGTCAATACGGGATAATACCGCGCCACATAGCAGAACTTTAAAAGTGCTCATCATTGGAAAACGTTCTTCGGGGCGAAAACTCTCAAGGATCTTACCGCTGTTGAGATCCAGTTCGATGTAACCCACTCGTGCACCCAACTGATCTTCAGCATCTTTTACTTTCACCAGCGTTTCTGGGTGAGCAAAAACAGGAAGGCAAAATGCCGCAAAAAAGGGAATAAGGGCGACACGGAAATGTTGAATACTCATACTCTTCCTTTTTCAATATTATTGAAGCATTTATCAGGGTTATTGTCTCATGAGCGGATACATATTTGAATGTATTTAGAAAAATAAACAAATAGGGGTTCCGCGCACATTTCCCCGAAAAGTGCCACCTGACGCGCCCTGTAGCGGCGCATTAAGCGCGGCGGGTGTGGTGGTTACGCGCAGCGTGACCGCTACACTTGCCAGCGCCCTAGCGCCCGCTCCTTTCGCTTTCTTCCCTTCCTTTCTCGCCACGTTCGCCGGCTTTCCCCGTCAAGCTCTAAATCGGGGGCTCCCTTTAGGGTTCCGATTTAGTGCTTTACGGCACCTCGACCCCAAAAAACTTGATTAGGGTGATGGTTCACGTAGTGGGCCATCGCCCTGATAGACGGTTTTTCGCCCTTTGACGTTGGAGTCCACGTTCTTTAATAGTGGACTCTTGTTCCAAACTGGAACAACACTCAACCCTATCTCGGTCTATTCTTTTGATTTATAAGGGATTTTGCCGATTTCGGCCTATTGGTTAAAAAATGAGCTGATTTAACAAAAATTTAACGCGAATTTTAACAAAATATTAACGCTTACAATTTCCATTCGCCATTCAGGCTGCGCAACTGTTGGGAAGGGCGATCGGTGCGGGCCTCTTCGCTATTACGCCAGCTGGCGAAAGGGGGATGTGCTGCAAGGCGATTAAGTTGGGTAACGCCAGGGTTTTCCCAGTCACGACGTTGTAAAACGACGGCCAGTGAGCGCGCGTAATACGACTCACTATAGGGCGAATTCAGGTACCGTCATTGGGGTTAAGCGGAAAGGTGTGTGTCAGTAGGTTGTGAGGTGAAAGCGTTTTCAGATGCATAGTGAGCTTAATGTCCTTTTCACAGTATATCGTGTCTGATAGGTATCTCTTATTAGTATAGTCGAATACTAGTCAATAGTGCGTTTTGTGCAAAATGTCCATTTTGTGGCAGTGATGGGGTTGTTTTATGCTATTCCGTGTCTCTGGGTGGGCGTGCATTGAAAATAGGGGTTATCGGGTGAGGGATCTCCCTATCAGTGATAGAGATCACTCCCTATCAGTGATAGATTCTTCTCCCTATCAGTGATAGAAGATCTCCCTATCAGTGATAGAGATCCCTGAGTACTGAGTTTAACATGTTCTCGTCCCGGGCTGCACGCGCCTTCGAGTTTTTTTTCCTTTTCCCCATTTTTTTCAACTTGAAGACTTCAATTACACCAAAAAGTAAAATTCACAAGCTTCCGCCGCCATGGCTTCTAACTTTACTCAGTTCGTTCTCGTCGACAATGGCGGAACTGGCGACGTGACTGTCGCCCCAAGCAACTTCGCTAACGGGATCGCTGAATGGATCAGCTCTAACTCGCGTTCACAGGCTTACAAAGTAACCTGTAGCGTTCGTCAGAGCTCTGCGCAGAATCGCAAATACACCATCAAAGTCGAGGTGCCTAAAGGCGCCTGGCGTTCGTACTTAAATATGGAACTAACCATTCCAATTTTCGCCACGAATTCCGACTGCGAGCTTATTGTTAAGGCAATGCAAGGTCTCCTAAAAGATGGAAACCCGATTCCCTCAGCAATCGCAGCAAACTCCGGCATCTACggatcaggttctcaCATGGTGAGCAAGGGCGAGGAGCTGTTCACCGGGGTGGTGCCCATCCTGGTCGAGCTGGACGGCGACGTAAACGGCCACAAGTTCAGCGTGTCCGGCGAGGGCGAGGGCGATGCCACCTACGGCAAGCTGACCCTGAAGTTCATCTGCACCACCGGCAAGCTGCCCGTGCCCTGGCCCACCCTCGTGACCACCTTCGGCTACGGCCTGCAGTGCTTCGCCCGCTACCCCGACCACATGAAGCAGCACGACTTCTTCAAGTCCGCCATGCCCGAAGGCTACGTCCAGGAGCGCACCATCTTCTTCAAGGACGACGGCAACTACAAGACCCGCGCCGAGGTGAAGTTCGAGGGCGACACCCTGGTGAACCGCATCGAGCTGAAGGGCATCGACTTCAAGGAGGACGGCAACATCCTGGGGCACAAGCTGGAGTACAACTACAACAGCCACAACGTCTATATCATGGCCGACAAGCAGAAGAACGGCATCAAGGTGAACTTCAAGATCCGCCACAACATCGAGGACGGCAGCGTGCAGCTCGCCGACCACTACCAGCAGAACACCCCCATCGGCGACGGCCCCGTGCTGCTGCCCGACAACCACTACCTGAGCTACCAGTCCGCCCTGAGCAAAGACCCCAACGAGAAGCGCGATCACATGGTCCTGCTGGAGTTCGTGACCGCCGCCGGGATCACTCTCGGCATGGACGAGCTGTACAAGGGTGGACGCGGAGGTCGTGGAGGTCGTGGTCACAAACGTTCACGCGAGTAAGGATCCGGTGGCGGAATGGCAACTAGCGGCATGGTTAGTAAAGGAGAAGAAAATAACATGGCAATCATTAAGGAGTTCATGAGATTCAAAGTTCACATGGAAGGTTCTGTAAATGGACATGAATTTGAAATAGAAGGTGAAGGAGAAGGAAGGCCTTATGAAGGAACCCAAACCGCGAAGCTAAAAGTTACTAAGGGTGGCCCATTACCATTTGCATGGGATATCCTTAGCCCTCAATTCATGTATGGGTCAAAGGCTTATGTCAAGCACCCCGCCGACATTCCAGACTATCTAAAGTTATCTTTTCCCGAAGGGTTTAAGTGGGAGCGTGTGATGAACTTCGAAGACGGTGGCGTGGTAACAGTGACTCAGGATTCGTCCCTGCAAGATGGTGAATTTATCTACAAAGTCAAATTAAGAGGAACTAACTTTCCATCTGACGGCCCGGTTATGCAAAAAAAGACAATGGGCTGGGAGGCCTCCTCAGAACGAATGTACCCTGAAGATGGTGCCTTGAAGGGTGAGATTAAACAAAGATTGAAATTGAAAGATGGTGGACATTATGACGCTGAGGTTAAAACGACATACAAAGCTAAGAAACCTGTCCAGCTCCCAGGTGCTTACAATGTAAATATAAAACTTGATATTACATCACATAATGAAGATTATACGATAGTTGAACAATACGAAAGGGCTGAGGGGAGACATAGTACTGGTGGCATGGATGAACTATACAAATAAAGATCCTGCCCATTTAGTTGGCTTTTCCCTTGTCTCGTGTCTTTTCCGTGGAAAGGTTCCCGGAGTAATCTGATGGCACAGCAGGGAGGTGCGCCTGCAGGTTGGTTAGGAAGGGGGGATGATGTAAAAGAAGAAAATGGGGGGATATCTTATGTTTAAGAGGATAAATAATGTGAAGGGGCTTTATATGCTTGCTTGGTTGTCTCGTTGGTGCATGGGGAATCTGCATGTTTGCTTTGGAGCACGCGTGGTACATCAATGGGATCATATCTTGCTGCCTCCCGCAGCTCACCGTGCGAGCTGCCGGGACCCCGTTTCTCATAGGCGTGTGCACCTTCCGTCTGAGACCTGTAAATGGTTAAAAAGGAATATATAATTACCTTTTGAAAAGTGGTAAAAAACGAATATATCTTTTTTTTTGGTTTTAATACGCTCTTTTGTGTGTATGAGAGGAATAAATAAGTGTGTGTGTGTGTGTGTGTTGTTGTTGTTGAAAAAATGAAGGACACGAAAGCGCTCATTAAGGGTGGGGATACACCAGGCATAATTATCCGAAAATATTTTGATGCACCAAATAAGTGAACATACTGACGAAATCAAAGAGTTGGAGGATGGATAGGGAGGCCTCATTGGCAGTGGTAAATTGATTTGACTTGAATATGATACCCTCTTACTGTTTCATTGCCACTACAAGTTGGTTTCCTTCCCCTGC

>p4302
GAATTCGAGCTCATATAGTTGGTATGTATTCTAATTCCAGACTACTGGCGTGGATAAACATGTCCCCTGATTAAAAGGAAAGATTCCATAGCCCATTAGTGCAAAGATAATTGGTACACCGTCAAAAACACATGGGAGACCACACGATACGACACTGTGACCGTAGCATCAATTCCGCACTCGATATAACTCTATCGAAGAACTTCCATGGTACAAACTGGTCGCCACGGTCTGCTCCACACGGAGATCATCGTATCATTTTTATCGATAGCGGCCGCTATCGATGTATGCCTTGGCCCTGATGGCATGCCAATTTCACTACAACGGACTATGTGGACCCCGTTATCATGGAAATGCGCTAGTTGGAGGAAGTTAGACCGCGCCGGAAAAGAGAGGGGTAGAGAAAATGACAACTTGGAAGATATCCACACACGCACGGTGAAACGTTAGCAACAATTATTAGGGAAGCACGCTTGCCCTAGTCCCACGAGTAACCAAGACTCCAAAAGCCTTTCTGGCACAGAGAGCGAGCCGAAATGGAAAAGAGAAACAATGCCTGCACTAACACTACTGAGCGATTCGCCTCGCCGCGGAGGACCGAATACTAATAACGACACTTGCGGTCAAAAAGTAGAAGAACAAATGCTCAACGATGAGTGAATCAGGTTAGGGTAGTTGGAAAATTATACAGAATGTCTTTGGCAACACACCGGCnnnCTTGCATGCCTGCAAGGCCTTGCAGAATACTGCATAGATAACAAACGCATCAAACACAACTGGTGGCACTATTTCAATCATGTCGACACACCAAGACGAGAAAATTTGAGTTAAACAAGATGCCTACAACCCTATATTTATTATCTTCAAGTGATCTTCTCTTCTCTTGTGCGCTGTACGTAAATGTGTTGCAAATAAGGCATAGGGCTGAGTACAGGCACCACACGCGAGGAAAATCATAAGCACTAGCCGTGTCAACTCACAGCGACTACAGAACAATTTTGGCCACACAACCCGGTGTTAGGATCTCCGAGGCCTGGGACCCGTGGGCCGCCGTCGGACCGGCGGTGTTGGTCGGCGTCGGTCAGTCCTGCTCCTCGGCCACGAAGTGCACGCAGTTGCCGGCCGGGTCGCGCAGGGCGAACTCCCGCCCCCACGGCTGCTCGCCGATCTCGGTCATGGCCGGCCCGGAGGCGTCCCGGAAGTTCGTGGACACGACCTCCGACCACTCGGCGTACAGCTCGTCCAGGCCGCGCACCCACACCCAGGCCAGGGTGTTGTCCGGCACCACCTGGTCCTGGACCGCGCTGATGAACAGGGTCACGTCGTCCCGGACCACACCGGCGAAGTCGTCCTCCACGAAGTCCCGGGAGAACCCGAGCCGGTCGGTCCAGAACTCGACCGCTCCGGCGACGTCGCGCGCGGTGAGCACCGGAACGGCACTGGTCAACTTGGCCATGGTGATATAGCTTATTTTATGGCAGCAACGAGACCTTACGTAAAGCAAAACTAAATAAGAGCGGAGACTGCAATGCAGAGTAAAAAAAAAAAAAACATGAATTTCAGAAGACCTTGCTGTGCCCCCGGTACGGGCTAGATCTCCCTATAGTGAGTCGTATTAATCAGGTACCGTCATTGGGGTTAAGCGGAAAGGTGTGTGTCAGTAGGTTGTGAGGTGAAAGCGTTTTCAGATGCATAGTGAGCTTAATGTCCTTTTCACAGTATATCGTGTCTGATAGGTATCTCTTATTAGTATAGTCGAATACTAGTCAATAGTGCGTTTTGTGCAAAATGTCCATTTTGTGGCAGTGATGGGGTTGTTTTATGCTATTCCGTGTCTCTGGGTGGGCGTGCATTGAAAATAGGGGTTATCGGGTGAGGGATCTCCCTATCAGTGATAGAGATCTCCCTATCAGTGATAGAGATCCCTGAGTACTGAGTTTAACATGTTCTCGTCCCGGGCTGCACGCGCCTTCGAGTTTTTTTTCCTTTTCCCCATTTTTTTCAACTTGAAGACTTCAATTACACCAAAAAGTAAAATTCACAAGCTTCCGCCGCCATGGCTTCTAACTTTACTCAGTTCGTTCTCGTCGACAATGGCGGAACTGGCGACGTGACTGTCGCCCCAAGCAACTTCGCTAACGGGATCGCTGAATGGATCAGCTCTAACTCGCGTTCACAGGCTTACAAAGTAACCTGTAGCGTTCGTCAGAGCTCTGCGCAGAATCGCAAATACACCATCAAAGTCGAGGTGCCTAAAGGCGCCTGGCGTTCGTACTTAAATATGGAACTAACCATTCCAATTTTCGCCACGAATTCCGACTGCGAGCTTATTGTTAAGGCAATGCAAGGTCTCCTAAAAGATGGAAACCCGATTCCCTCAGCAATCGCAGCAAACTCCGGCATCTACggatcaggttctcaCATGGTGAGCAAGGGCGAGGAGCTGTTCACCGGGGTGGTGCCCATCCTGGTCGAGCTGGACGGCGACGTAAACGGCCACAAGTTCAGCGTGTCCGGCGAGGGCGAGGGCGATGCCACCTACGGCAAGCTGACCCTGAAGTTCATCTGCACCACCGGCAAGCTGCCCGTGCCCTGGCCCACCCTCGTGACCACCTTCGGCTACGGCCTGCAGTGCTTCGCCCGCTACCCCGACCACATGAAGCAGCACGACTTCTTCAAGTCCGCCATGCCCGAAGGCTACGTCCAGGAGCGCACCATCTTCTTCAAGGACGACGGCAACTACAAGACCCGCGCCGAGGTGAAGTTCGAGGGCGACACCCTGGTGAACCGCATCGAGCTGAAGGGCATCGACTTCAAGGAGGACGGCAACATCCTGGGGCACAAGCTGGAGTACAACTACAACAGCCACAACGTCTATATCATGGCCGACAAGCAGAAGAACGGCATCAAGGTGAACTTCAAGATCCGCCACAACATCGAGGACGGCAGCGTGCAGCTCGCCGACCACTACCAGCAGAACACCCCCATCGGCGACGGCCCCGTGCTGCTGCCCGACAACCACTACCTGAGCTACCAGTCCGCCCTGAGCAAAGACCCCAACGAGAAGCGCGATCACATGGTCCTGCTGGAGTTCGTGACCGCCGCCGGGATCACTCTCGGCATGGACGAGCTGTACAAGGGTGGACGCGGAGGTCGTGGAGGTCGTGGTCACAAACGTTCACGCGAGTAAGGATCCTGCCCATTTAGTTGGCTTTTCCCTTGTCTCGTGTCTTTTCCGTGGAAAGGTTCCCGGAGTAATCTGATGGCACAGCAGGGAGGTGCGCCTGCAGGTTGGTTAGGAAGGGGGGATGATGTAAAAGAAGAAAATGGGGGGATATCTTATGTTTAAGAGGATAAATAATGTGAAGGGGCTTTATATGCTTGCTTGGTTGTCTCGTTGGTGCATGGGGAATCTGCATGTTTGCTTTGGAGCACGCGTGGTACATCAATGGGATCATATCTTGCTGCCTCCCGCAGCTCACCGTGCGAGCTGCCGGGACCCCGTTTCTCATAGGCGTGTGCACCTTCCGTCTGAGACCTGTAAATGGTTAAAAAGGAATATATAATTACCTTTTGAAAAGTGGTAAAAAACGAATATATCTTTTTTTTTGGTTTTAATACGCTCTTTTGTGTGTATGAGAGGAATAAATAAGTGTGTGTGTGTGTGTGTGTTGTTGTTGTTGAAAAAATGAAGGACACGAAAGCGCTCATTAAGGGTGGGGATACACCAGGCATAATTATCCGAAAATATTTTGATGCACCAAATAAGTGAACATACTGACGAAATCAAAGAGTTGGAGGATGGATAGGGAGGCCTCATTGGCAGTGGTAAATTGATTTGACTTGAATATGATACCCTCTTACTGTTTCATTGCCACTACAAGTTGGTTTCCTTCCCCTGCAGGCATGCAAGCTAGCTTGTATTCTATAGTGTCACCTAAATCGTATGTGTATGATACATAAGGTTATGTATTAATTGTAGCCGCGTTCTAACGACAATATGTACAAGCCTAATTGTGTAGCATCTGGCTTACTGAAGCAGACCCTATCATCTCTCTCGTAAACTGCCGTCAGAGTCGGTTTGGTTGGACGAACCTTCTGAGTTTCTGGTAACGCCGTTCCGCACCCCGGAAATGGTCAGCGAACCAATCAGCAGGGTCATCGCTAGCCAGATCCTCTACGCCGGACGCATCGTGGCCGGCATCACCGGCGCCACAGGTGCGGTTGCTGGCGCCTATATCGCCGACATCACCGATGGGGAAGATCGGGCTCGCCACTTCGGGCTCATGAGCGCTTGTTTCGGCGTGGGTATGGTGGCAGGCCCCGTGGCCGGGGGACTGTTGGGCGCCATCTCCTTGCACCATTCCTTGCGGCGGCGGTGCTCAACGGCCTCAACCTACTACTGGGCTGCTTCCTAATGCAGGAGTCGCATAAGGGAGAGCGTCGATATGGTGCACTCTCAGTACAATCTGCTCTGATGCCGCATAGTTAAGCCAGCCCCGACACCCGCCAACACCCGCTGACGCGCCCTGACGGGCTTGTCTGCTCCCGGCATCCGCTTACAGACAAGCTGTGACCGTCTCCGGGAGCTGCATGTGTCAGAGGTTTTCACCGTCATCACCGAAACGCGCGAGACGAAAGGGCCTCGTGATACGCCTATTTTTATAGGTTAATGTCATGATAATAATGGTTTCTTAGACGTCAGGTGGCACTTTTCGGGGAAATGTGCGCGGAACCCCTATTTGTTTATTTTTCTAAATACATTCAAATATGTATCCGCTCATGAGACAATAACCCTGATAAATGCTTCAATAATATTGAAAAAGGAAGAGTATGAGTATTCAACATTTCCGTGTCGCCCTTATTCCCTTTTTTGCGGCATTTTGCCTTCCTGTTTTTGCTCACCCAGAAACGCTGGTGAAAGTAAAAGATGCTGAAGATCAGTTGGGTGCACGAGTGGGTTACATCGAACTGGATCTCAACAGCGGTAAGATCCTTGAGAGTTTTCGCCCCGAAGAACGTTTTCCAATGATGAGCACTTTTAAAGTTCTGCTATGTGGCGCGGTATTATCCCGTATTGACGCCGGGCAAGAGCAACTCGGTCGCCGCATACACTATTCTCAGAATGACTTGGTTGAGTACTCACCAGTCACAGAAAAGCATCTTACGGATGGCATGACAGTAAGAGAATTATGCAGTGCTGCCATAACCATGAGTGATAACACTGCGGCCAACTTACTTCTGACAACGATCGGAGGACCGAAGGAGCTAACCGCTTTTTTGCACAACATGGGGGATCATGTAACTCGCCTTGATCGTTGGGAACCGGAGCTGAATGAAGCCATACCAAACGACGAGCGTGACACCACGATGCCTGTAGCAATGGCAACAACGTTGCGCAAACTATTAACTGGCGAACTACTTACTCTAGCTTCCCGGCAACAATTAATAGACTGGATGGAGGCGGATAAAGTTGCAGGACCACTTCTGCGCTCGGCCCTTCCGGCTGGCTGGTTTATTGCTGATAAATCTGGAGCCGGTGAGCGTGGGTCTCGCGGTATCATTGCAGCACTGGGGCCAGATGGTAAGCCCTCCCGTATCGTAGTTATCTACACGACGGGGAGTCAGGCAACTATGGATGAACGAAATAGACAGATCGCTGAGATAGGTGCCTCACTGATTAAGCATTGGTAACTGTCAGACCAAGTTTACTCATATATACTTTAGATTGATTTAAAACTTCATTTTTAATTTAAAAGGATCTAGGTGAAGATCCTTTTTGATAATCTCATGACCAAAATCCCTTAACGTGAGTTTTCGTTCCACTGAGCGTCAGACCCCGTAGAAAAGATCAAAGGATCTTCTTGAGATCCTTTTTTTCTGCGCGTAATCTGCTGCTTGCAAACAAAAAAACCACCGCTACCAGCGGTGGTTTGTTTGCCGGATCAAGAGCTACCAACTCTTTTTCCGAAGGTAACTGGCTTCAGCAGAGCGCAGATACCAAATACTGTCCTTCTAGTGTAGCCGTAGTTAGGCCACCACTTCAAGAACTCTGTAGCACCGCCTACATACCTCGCTCTGCTAATCCTGTTACCAGTGGCTGCTGCCAGTGGCGATAAGTCGTGTCTTACCGGGTTGGACTCAAGACGATAGTTACCGGATAAGGCGCAGCGGTCGGGCTGAACGGGGGGTTCGTGCACACAGCCCAGCTTGGAGCGAACGACCTACACCGAACTGAGATACCTACAGCGTGAGCTATGAGAAAGCGCCACGCTTCCCGAAGGGAGAAAGGCGGACAGGTATCCGGTAAGCGGCAGGGTCGGAACAGGAGAGCGCACGAGGGAGCTTCCAGGGGGAAACGCCTGGTATCTTTATAGTCCTGTCGGGTTTCGCCACCTCTGACTTGAGCGTCGATTTTTGTGATGCTCGTCAGGGGGGCGGAGCCTATGGAAAAACGCCAGCAACGCGGCCTTTTTACGGTTCCTGGCCTTTTGCTGGCCTTTTGCTCACATGTTCTTTCCTGCGTTATCCCCTGATTCTGTGGATAACCGTATTACCGCCTTTGAGTGAGCTGATACCGCTCGCCGCAGCCGAACGACCGAGCGCAGCGAGTCAGTGAGCGAGGAAGCGGAAGAGCGCCCAATACGCAAACCGCCTCTCCCCGCGCGTTGGCCGATTCATTAATGCAG
